# Supplementary material for: Redetermination of (acetonitrile-κN)dicarbon­yl(η5-cyclo­penta­dien­yl)iron(II) tetra­fluoridoborate
Source: Acta Crystallogr Sect E Struct Rep Online. 2012 Jun 23;68(Pt 7):m966. doi: 10.1107/S1600536812027857 (PMC3393217; doi:10.1107/S1600536812027857)
Supplement: Supplementary file 1 [file e-68-0m966-sup1.cif]

##############################################################################
#                                                                            #
# This CIF contains the data in a paper accepted for publication in          #
# Acta Crystallographica Section E. It conforms to the requirements of       #
# Notes for Authors for Acta Crystallographica Section E, and has been       #
# peer reviewed under the auspices of the IUCr Commission on Journals.       #
#                                                                            #
# Full details of the Crystallographic Information File format               #
# are given in the paper "The Crystallographic Information File (CIF):       #
# a New Standard Archive File for Crystallography" by S. R. Hall, F. H.      #
# Allen and I. D. Brown [Acta Cryst. (1991), A47, 655-685].                  #
#                                                                            #
# The current version of the core CIF dictionary is obtainable from          #
# ftp://ftp.iucr.org/pub/cif_core.dic.                                       #
#                                                                            #
# Software is freely available for graphical display of the structure(s)     #
# in this CIF. For information consult the CIF software page                 #
# http://www.iucr.org/resources/cif/software.                                #
#                                                                            #
# This file may be used for bona fide research purposes within the           #
# scientific community so long as proper attribution is given to the journal # 
# article from which it was obtained.                                        #
#                                                                            #
##############################################################################
data_I
_audit_creation_method     SHELXL-97
_chemical_name_systematic
;
(acetonitrile-\k<i>N</i>)dicarbonyl(\h^5^-cyclopentadienyl)iron(II)
tetrafluoridoborate
;
_chemical_name_common     ?
_chemical_formula_moiety     'C9 H8 Fe N O2 +, B F4 -'
_chemical_formula_sum     'C9 H8 B F4 Fe N O2'
_chemical_formula_iupac     '[Fe (C5 H5) (C2 H3 N) (C O)2] B F4'
_chemical_formula_weight     304.82
_chemical_melting_point     ?
_symmetry_cell_setting     monoclinic
_symmetry_space_group_name_H-M     'P 21/c'
_symmetry_space_group_name_Hall     '-P 2ybc'
loop_
    _symmetry_equiv_pos_as_xyz
    'x, y, z'
    '-x, y+1/2, -z+1/2'
    '-x, -y, -z'
    'x, -y-1/2, z-1/2'
_cell_length_a     6.8842(7)
_cell_length_b     15.289(2)
_cell_length_c     11.4353(12)
_cell_angle_alpha     90.00
_cell_angle_beta     95.192(8)
_cell_angle_gamma     90.00
_cell_volume     1198.7(2)
_cell_formula_units_Z     4
_cell_measurement_reflns_used     6543
_cell_measurement_theta_min     3.6
_cell_measurement_theta_max     25.7
_cell_measurement_temperature     173(2)
_exptl_crystal_description     rod
_exptl_crystal_colour     orange
_exptl_crystal_size_max     0.33
_exptl_crystal_size_mid     0.12
_exptl_crystal_size_min     0.12
_exptl_crystal_density_diffrn     1.689
_exptl_crystal_density_meas     ?
_exptl_crystal_density_method     'not measured'
_exptl_crystal_F_000     608
_exptl_absorpt_coefficient_mu     1.300
_exptl_absorpt_correction_type     multi-scan
_exptl_absorpt_process_details     '(<i>MULABS</i>; Spek, 2009; Blessing, 1995)'
_exptl_absorpt_correction_T_min     0.6736
_exptl_absorpt_correction_T_max     0.8596
_exptl_special_details
;
;
_diffrn_ambient_temperature     173(2)
_diffrn_radiation_type     MoK\a
_diffrn_radiation_wavelength     0.71073
_diffrn_radiation_source     'fine-focus sealed tube'
_diffrn_radiation_monochromator     graphite
_diffrn_measurement_device_type     'Stoe IPDS II two-circle'
_diffrn_measurement_method     \w
_diffrn_detector_area_resol_mean     ?
_diffrn_reflns_number     6372
_diffrn_reflns_av_R_equivalents     0.0436
_diffrn_reflns_av_sigmaI/netI     0.0318
_diffrn_reflns_theta_min     3.58
_diffrn_reflns_theta_max     25.55
_diffrn_reflns_theta_full     25.00
_diffrn_measured_fraction_theta_max     0.989
_diffrn_measured_fraction_theta_full     0.993
_diffrn_reflns_limit_h_min     -8
_diffrn_reflns_limit_h_max     8
_diffrn_reflns_limit_k_min     -18
_diffrn_reflns_limit_k_max     15
_diffrn_reflns_limit_l_min     -13
_diffrn_reflns_limit_l_max     13
_diffrn_standards_number     0
_diffrn_standards_interval_count     .
_diffrn_standards_interval_time     .
_diffrn_standards_decay_%     ?
_refine_special_details
;
Refinement of <i>F</i>^2^ against ALL reflections. The weighted <i>R</i>-factor
<i>wR</i> and goodness of fit <i>S</i> are based on <i>F</i>^2^, conventional
<i>R</i>-factors <i>R</i> are based on <i>F</i>, with <i>F</i> set to zero for
negative <i>F</i>^2^. The threshold expression of <i>F</i>^2^ >
\s(<i>F</i>^2^) is used only for calculating <i>R</i>-factors(gt) <i>etc</i>.
and is not relevant to the choice of reflections for refinement.
<i>R</i>-factors based on <i>F</i>^2^ are statistically about twice as large
as those based on <i>F</i>, and <i>R</i>- factors based on ALL data will be
even larger.
;
_reflns_number_total     2222
_reflns_number_gt     1976
_reflns_threshold_expression     I>2\s(I)
_refine_ls_structure_factor_coef     Fsqd
_refine_ls_matrix_type     full
_refine_ls_R_factor_all     0.0607
_refine_ls_R_factor_gt     0.0553
_refine_ls_wR_factor_gt     0.1454
_refine_ls_wR_factor_ref     0.1509
_refine_ls_goodness_of_fit_ref     1.044
_refine_ls_restrained_S_all     1.184
_refine_ls_number_reflns     2222
_refine_ls_number_parameters     162
_refine_ls_number_restraints     45
_refine_ls_hydrogen_treatment     constr
_refine_ls_weighting_scheme     calc
_refine_ls_weighting_details
         'calc w=1/[\s^2^(Fo^2^)+(0.0822P)^2^+3.3996P] where P=(Fo^2^+2Fc^2^)/3'
_atom_sites_solution_hydrogens     geom
_atom_sites_solution_primary     direct
_atom_sites_solution_secondary     difmap
_refine_ls_shift/su_max     0.000
_refine_ls_shift/su_mean     0.000
_refine_diff_density_max     1.430
_refine_diff_density_min     -0.873
_refine_ls_extinction_method     none
_refine_ls_extinction_coef     ?
loop_
    _atom_type_symbol
    _atom_type_description
    _atom_type_scat_dispersion_real
    _atom_type_scat_dispersion_imag
    _atom_type_scat_source
    'C' 'C' 0.0033 0.0016
                         'International Tables Vol C Tables 4.2.6.8 and 6.1.1.4'
    'H' 'H' 0.0000 0.0000
                         'International Tables Vol C Tables 4.2.6.8 and 6.1.1.4'
    'B' 'B' 0.0013 0.0007
                         'International Tables Vol C Tables 4.2.6.8 and 6.1.1.4'
    'F' 'F' 0.0171 0.0103
                         'International Tables Vol C Tables 4.2.6.8 and 6.1.1.4'
    'Fe' 'Fe' 0.3463 0.8444
                         'International Tables Vol C Tables 4.2.6.8 and 6.1.1.4'
    'N' 'N' 0.0061 0.0033
                         'International Tables Vol C Tables 4.2.6.8 and 6.1.1.4'
    'O' 'O' 0.0106 0.0060
                         'International Tables Vol C Tables 4.2.6.8 and 6.1.1.4'
_computing_data_collection     'X-AREA (Stoe & Cie, 2001)'
_computing_cell_refinement     'X-AREA (Stoe & Cie, 2001)'
_computing_data_reduction     'X-AREA (Stoe & Cie, 2001)'
_computing_structure_solution     'SHELXS97 (Sheldrick, 2008)'
_computing_structure_refinement     'SHELXL97 (Sheldrick, 2008)'
_computing_molecular_graphics     'XP in SHELXTL (Sheldrick, 2008)'
_computing_publication_material     'SHELXL97 (Sheldrick, 2008)'
loop_
    _atom_site_type_symbol
    _atom_site_label
    _atom_site_fract_x
    _atom_site_fract_y
    _atom_site_fract_z
    _atom_site_U_iso_or_equiv
    _atom_site_adp_type
    _atom_site_calc_flag
    _atom_site_refinement_flags
    _atom_site_occupancy
    _atom_site_symmetry_multiplicity
    _atom_site_disorder_assembly
    _atom_site_disorder_group
    B B1 0.1682(8) 0.4317(5) 0.8015(5) 0.0504(17) Uani d D 1 1 . .
    F F1 0.0863(6) 0.3739(3) 0.8730(4) 0.0696(11) Uani d D 1 1 A .
    F F2 0.0456(9) 0.4609(4) 0.7113(5) 0.073(2) Uiso d PD 0.709(10) 1 A 1
    F F3 0.1922(8) 0.5136(3) 0.8728(5) 0.0584(17) Uiso d PD 0.709(10) 1 A 1
    F F4 0.3529(8) 0.4133(4) 0.7734(7) 0.0631(18) Uiso d PD 0.709(10) 1 A 1
    F F2' 0.126(3) 0.3804(14) 0.6880(14) 0.122(8) Uiso d PD 0.291(10) 1 A 2
    F F3' 0.104(3) 0.5108(11) 0.773(2) 0.127(9) Uiso d PD 0.291(10) 1 A 2
    F F4' 0.3687(15) 0.4177(9) 0.8167(15) 0.056(4) Uiso d PD 0.291(10) 1 A 2
    Fe Fe1 0.70458(8) 0.33865(4) 0.44357(5) 0.0232(3) Uani d . 1 1 . .
    C C1 0.9179(7) 0.3351(3) 0.3623(4) 0.0284(9) Uani d . 1 1 . .
    O O1 1.0553(5) 0.3298(2) 0.3141(4) 0.0424(9) Uani d . 1 1 . .
    C C2 0.7445(6) 0.4506(3) 0.4916(4) 0.0309(10) Uani d . 1 1 . .
    O O2 0.7644(6) 0.5205(3) 0.5253(4) 0.0477(10) Uani d . 1 1 . .
    N N1 0.5355(5) 0.3759(2) 0.3084(3) 0.0260(8) Uani d . 1 1 . .
    C C3 0.4383(6) 0.4036(3) 0.2304(4) 0.0268(9) Uani d . 1 1 . .
    C C4 0.3128(7) 0.4408(4) 0.1331(4) 0.0390(11) Uani d . 1 1 . .
    H H4A 0.1890 0.4593 0.1613 0.058 Uiso calc R 1 1 . .
    H H4B 0.2877 0.3966 0.0715 0.058 Uiso calc R 1 1 . .
    H H4C 0.3776 0.4914 0.1011 0.058 Uiso calc R 1 1 . .
    C C11 0.6770(13) 0.2026(4) 0.4651(6) 0.064(2) Uani d . 1 1 . .
    H H11 0.7006 0.1607 0.4066 0.076 Uiso calc R 1 1 . .
    C C12 0.8106(10) 0.2334(5) 0.5468(7) 0.068(2) Uani d . 1 1 . .
    H H12 0.9432 0.2155 0.5566 0.081 Uiso calc R 1 1 . .
    C C13 0.7255(14) 0.2963(5) 0.6162(5) 0.075(2) Uani d . 1 1 . .
    H H13 0.7877 0.3293 0.6793 0.090 Uiso calc R 1 1 . .
    C C14 0.5213(12) 0.2996(4) 0.5701(7) 0.071(2) Uani d . 1 1 . .
    H H14 0.4216 0.3352 0.5973 0.085 Uiso calc R 1 1 . .
    C C15 0.5027(10) 0.2403(5) 0.4787(6) 0.0620(19) Uani d . 1 1 . .
    H H15 0.3846 0.2278 0.4321 0.074 Uiso calc R 1 1 . .
loop_
    _atom_site_aniso_label
    _atom_site_aniso_U_11
    _atom_site_aniso_U_22
    _atom_site_aniso_U_33
    _atom_site_aniso_U_12
    _atom_site_aniso_U_13
    _atom_site_aniso_U_23
    B1 0.034(3) 0.071(5) 0.046(3) 0.005(3) 0.001(3) 0.031(3)
    F1 0.083(3) 0.062(2) 0.066(2) -0.025(2) 0.020(2) 0.008(2)
    Fe1 0.0228(4) 0.0248(4) 0.0217(4) 0.0011(2) 0.0004(2) 0.0004(2)
    C1 0.027(2) 0.024(2) 0.033(2) -0.0026(16) 0.0002(19) -0.0044(17)
    O1 0.0292(18) 0.043(2) 0.057(2) -0.0040(14) 0.0131(17) -0.0086(17)
    C2 0.025(2) 0.036(3) 0.031(2) 0.0032(18) -0.0018(17) -0.006(2)
    O2 0.046(2) 0.039(2) 0.056(2) 0.0030(17) -0.0039(17) -0.0191(18)
    N1 0.0210(16) 0.0306(19) 0.0264(18) -0.0055(15) 0.0028(15) -0.0026(15)
    C3 0.0224(19) 0.033(2) 0.025(2) -0.0022(17) 0.0016(17) -0.0002(18)
    C4 0.036(2) 0.048(3) 0.031(2) 0.005(2) -0.006(2) 0.004(2)
    C11 0.115(6) 0.030(3) 0.049(4) -0.005(3) 0.028(4) 0.006(3)
    C12 0.052(4) 0.074(5) 0.080(5) 0.023(3) 0.016(4) 0.049(4)
    C13 0.132(7) 0.065(4) 0.024(3) -0.034(5) -0.012(3) 0.017(3)
    C14 0.091(5) 0.049(4) 0.084(5) 0.027(4) 0.065(5) 0.034(4)
    C15 0.060(4) 0.062(4) 0.061(4) -0.029(3) -0.008(3) 0.033(3)
_geom_special_details
;
All e.s.d.'s (except the e.s.d. in the dihedral angle between two l.s. planes)
are estimated using the full covariance matrix. The cell e.s.d.'s are taken
into account individually in the estimation of e.s.d.'s in distances, angles
and torsion angles; correlations between e.s.d.'s in cell parameters are only
used when they are defined by crystal symmetry. An approximate (isotropic)
treatment of cell e.s.d.'s is used for estimating e.s.d.'s involving l.s.
planes.
;
loop_
    _geom_bond_atom_site_label_1
    _geom_bond_atom_site_label_2
    _geom_bond_site_symmetry_2
    _geom_bond_distance
    _geom_bond_publ_flag
    B1 F3' . 1.319(14) ?
    B1 F2 . 1.348(8) ?
    B1 F1 . 1.361(7) ?
    B1 F4 . 1.369(8) ?
    B1 F4' . 1.392(11) ?
    B1 F3 . 1.496(9) ?
    B1 F2' . 1.521(14) ?
    Fe1 C1 . 1.809(5) ?
    Fe1 C2 . 1.811(5) ?
    Fe1 N1 . 1.935(4) ?
    Fe1 C13 . 2.070(6) ?
    Fe1 C12 . 2.088(6) ?
    Fe1 C14 . 2.091(5) ?
    Fe1 C11 . 2.106(6) ?
    Fe1 C15 . 2.110(6) ?
    C1 O1 . 1.140(6) ?
    C2 O2 . 1.140(6) ?
    N1 C3 . 1.147(6) ?
    C3 C4 . 1.461(6) ?
    C4 H4A . 0.9800 ?
    C4 H4B . 0.9800 ?
    C4 H4C . 0.9800 ?
    C11 C12 . 1.336(11) ?
    C11 C15 . 1.353(11) ?
    C11 H11 . 0.9500 ?
    C12 C13 . 1.407(11) ?
    C12 H12 . 0.9500 ?
    C13 C14 . 1.457(12) ?
    C13 H13 . 0.9500 ?
    C14 C15 . 1.381(11) ?
    C14 H14 . 0.9500 ?
    C15 H15 . 0.9500 ?
loop_
    _geom_angle_atom_site_label_1
    _geom_angle_atom_site_label_2
    _geom_angle_atom_site_label_3
    _geom_angle_site_symmetry_1
    _geom_angle_site_symmetry_3
    _geom_angle
    _geom_angle_publ_flag
    F3' B1 F1 . . 126.5(11) ?
    F2 B1 F1 . . 114.2(5) ?
    F2 B1 F4 . . 114.8(6) ?
    F1 B1 F4 . . 116.9(6) ?
    F3' B1 F4' . . 118.7(12) ?
    F1 B1 F4' . . 106.6(8) ?
    F2 B1 F3 . . 99.8(5) ?
    F1 B1 F3 . . 104.3(5) ?
    F4 B1 F3 . . 103.9(6) ?
    F3' B1 F2' . . 103.2(13) ?
    F1 B1 F2' . . 96.9(10) ?
    F4' B1 F2' . . 98.0(11) ?
    C1 Fe1 C2 . . 94.4(2) ?
    C1 Fe1 N1 . . 93.21(18) ?
    C2 Fe1 N1 . . 91.61(19) ?
    C1 Fe1 C13 . . 119.4(3) ?
    C2 Fe1 C13 . . 90.6(3) ?
    N1 Fe1 C13 . . 147.0(3) ?
    C1 Fe1 C12 . . 90.5(2) ?
    C2 Fe1 C12 . . 121.4(3) ?
    N1 Fe1 C12 . . 146.4(3) ?
    C13 Fe1 C12 . . 39.6(3) ?
    C1 Fe1 C14 . . 156.4(2) ?
    C2 Fe1 C14 . . 98.3(3) ?
    N1 Fe1 C14 . . 106.2(3) ?
    C13 Fe1 C14 . . 41.0(3) ?
    C12 Fe1 C14 . . 65.9(3) ?
    C1 Fe1 C11 . . 96.7(2) ?
    C2 Fe1 C11 . . 155.7(2) ?
    N1 Fe1 C11 . . 109.3(3) ?
    C13 Fe1 C11 . . 65.1(3) ?
    C12 Fe1 C11 . . 37.2(3) ?
    C14 Fe1 C11 . . 64.6(3) ?
    C1 Fe1 C15 . . 131.0(3) ?
    C2 Fe1 C15 . . 134.4(3) ?
    N1 Fe1 C15 . . 90.2(2) ?
    C13 Fe1 C15 . . 65.5(3) ?
    C12 Fe1 C15 . . 63.0(3) ?
    C14 Fe1 C15 . . 38.4(3) ?
    C11 Fe1 C15 . . 37.4(3) ?
    O1 C1 Fe1 . . 177.0(4) ?
    O2 C2 Fe1 . . 177.2(4) ?
    C3 N1 Fe1 . . 175.4(4) ?
    N1 C3 C4 . . 178.5(5) ?
    C3 C4 H4A . . 109.5 ?
    C3 C4 H4B . . 109.5 ?
    H4A C4 H4B . . 109.5 ?
    C3 C4 H4C . . 109.5 ?
    H4A C4 H4C . . 109.5 ?
    H4B C4 H4C . . 109.5 ?
    C12 C11 C15 . . 109.3(6) ?
    C12 C11 Fe1 . . 70.7(4) ?
    C15 C11 Fe1 . . 71.5(4) ?
    C12 C11 H11 . . 125.4 ?
    C15 C11 H11 . . 125.4 ?
    Fe1 C11 H11 . . 124.1 ?
    C11 C12 C13 . . 109.9(6) ?
    C11 C12 Fe1 . . 72.1(4) ?
    C13 C12 Fe1 . . 69.5(4) ?
    C11 C12 H12 . . 125.1 ?
    C13 C12 H12 . . 125.1 ?
    Fe1 C12 H12 . . 124.8 ?
    C12 C13 C14 . . 104.9(6) ?
    C12 C13 Fe1 . . 70.9(3) ?
    C14 C13 Fe1 . . 70.3(3) ?
    C12 C13 H13 . . 127.6 ?
    C14 C13 H13 . . 127.6 ?
    Fe1 C13 H13 . . 123.1 ?
    C15 C14 C13 . . 105.7(6) ?
    C15 C14 Fe1 . . 71.6(3) ?
    C13 C14 Fe1 . . 68.7(3) ?
    C15 C14 H14 . . 127.1 ?
    C13 C14 H14 . . 127.1 ?
    Fe1 C14 H14 . . 124.2 ?
    C11 C15 C14 . . 110.2(7) ?
    C11 C15 Fe1 . . 71.1(4) ?
    C14 C15 Fe1 . . 70.1(4) ?
    C11 C15 H15 . . 124.9 ?
    C14 C15 H15 . . 124.9 ?
    Fe1 C15 H15 . . 125.5 ?
loop_
    _geom_torsion_atom_site_label_1
    _geom_torsion_atom_site_label_2
    _geom_torsion_atom_site_label_3
    _geom_torsion_atom_site_label_4
    _geom_torsion_site_symmetry_1
    _geom_torsion_site_symmetry_2
    _geom_torsion_site_symmetry_3
    _geom_torsion_site_symmetry_4
    _geom_torsion
    _geom_torsion_publ_flag
    C1 Fe1 C11 C12 . . . . 82.0(4) ?
    C2 Fe1 C11 C12 . . . . -34.5(9) ?
    N1 Fe1 C11 C12 . . . . 177.7(4) ?
    C13 Fe1 C11 C12 . . . . -37.4(5) ?
    C14 Fe1 C11 C12 . . . . -82.9(5) ?
    C15 Fe1 C11 C12 . . . . -119.1(6) ?
    C1 Fe1 C11 C15 . . . . -158.9(4) ?
    C2 Fe1 C11 C15 . . . . 84.6(8) ?
    N1 Fe1 C11 C15 . . . . -63.1(4) ?
    C13 Fe1 C11 C15 . . . . 81.7(5) ?
    C12 Fe1 C11 C15 . . . . 119.1(6) ?
    C14 Fe1 C11 C15 . . . . 36.2(5) ?
    C15 C11 C12 C13 . . . . -1.8(7) ?
    Fe1 C11 C12 C13 . . . . 59.5(5) ?
    C15 C11 C12 Fe1 . . . . -61.4(4) ?
    C1 Fe1 C12 C11 . . . . -100.4(4) ?
    C2 Fe1 C12 C11 . . . . 164.1(4) ?
    N1 Fe1 C12 C11 . . . . -3.8(7) ?
    C13 Fe1 C12 C11 . . . . 120.1(6) ?
    C14 Fe1 C12 C11 . . . . 79.2(5) ?
    C15 Fe1 C12 C11 . . . . 36.6(4) ?
    C1 Fe1 C12 C13 . . . . 139.5(5) ?
    C2 Fe1 C12 C13 . . . . 44.0(5) ?
    N1 Fe1 C12 C13 . . . . -124.0(5) ?
    C14 Fe1 C12 C13 . . . . -40.9(5) ?
    C11 Fe1 C12 C13 . . . . -120.1(6) ?
    C15 Fe1 C12 C13 . . . . -83.5(5) ?
    C11 C12 C13 C14 . . . . 1.4(7) ?
    Fe1 C12 C13 C14 . . . . 62.5(4) ?
    C11 C12 C13 Fe1 . . . . -61.1(5) ?
    C1 Fe1 C13 C12 . . . . -48.2(5) ?
    C2 Fe1 C13 C12 . . . . -143.6(5) ?
    N1 Fe1 C13 C12 . . . . 122.5(6) ?
    C14 Fe1 C13 C12 . . . . 114.4(6) ?
    C11 Fe1 C13 C12 . . . . 35.2(5) ?
    C15 Fe1 C13 C12 . . . . 76.5(5) ?
    C1 Fe1 C13 C14 . . . . -162.7(4) ?
    C2 Fe1 C13 C14 . . . . 102.0(4) ?
    N1 Fe1 C13 C14 . . . . 8.0(7) ?
    C12 Fe1 C13 C14 . . . . -114.4(6) ?
    C11 Fe1 C13 C14 . . . . -79.2(5) ?
    C15 Fe1 C13 C14 . . . . -37.9(4) ?
    C12 C13 C14 C15 . . . . -0.4(6) ?
    Fe1 C13 C14 C15 . . . . 62.5(4) ?
    C12 C13 C14 Fe1 . . . . -62.9(4) ?
    C1 Fe1 C14 C15 . . . . -75.5(10) ?
    C2 Fe1 C14 C15 . . . . 162.8(4) ?
    N1 Fe1 C14 C15 . . . . 68.7(4) ?
    C13 Fe1 C14 C15 . . . . -115.8(6) ?
    C12 Fe1 C14 C15 . . . . -76.4(5) ?
    C11 Fe1 C14 C15 . . . . -35.3(4) ?
    C1 Fe1 C14 C13 . . . . 40.4(10) ?
    C2 Fe1 C14 C13 . . . . -81.3(4) ?
    N1 Fe1 C14 C13 . . . . -175.4(4) ?
    C12 Fe1 C14 C13 . . . . 39.5(5) ?
    C11 Fe1 C14 C13 . . . . 80.5(5) ?
    C15 Fe1 C14 C13 . . . . 115.8(6) ?
    C12 C11 C15 C14 . . . . 1.6(7) ?
    Fe1 C11 C15 C14 . . . . -59.3(4) ?
    C12 C11 C15 Fe1 . . . . 60.9(5) ?
    C13 C14 C15 C11 . . . . -0.6(7) ?
    Fe1 C14 C15 C11 . . . . 60.0(4) ?
    C13 C14 C15 Fe1 . . . . -60.6(4) ?
    C1 Fe1 C15 C11 . . . . 28.2(5) ?
    C2 Fe1 C15 C11 . . . . -145.0(4) ?
    N1 Fe1 C15 C11 . . . . 122.6(4) ?
    C13 Fe1 C15 C11 . . . . -80.4(5) ?
    C12 Fe1 C15 C11 . . . . -36.3(4) ?
    C14 Fe1 C15 C11 . . . . -120.8(6) ?
    C1 Fe1 C15 C14 . . . . 149.1(4) ?
    C2 Fe1 C15 C14 . . . . -24.1(6) ?
    N1 Fe1 C15 C14 . . . . -116.6(4) ?
    C13 Fe1 C15 C14 . . . . 40.4(5) ?
    C12 Fe1 C15 C14 . . . . 84.5(5) ?
    C11 Fe1 C15 C14 . . . . 120.8(6) ?
_iucr_refine_instructions_details
;
TITL wa609 in P21/c
CELL 0.71073    6.8842  15.289   11.4353  90.000  95.192  90.000
ZERR    4.00    0.0007   0.002    0.0012   0.000   0.008   0.000
LATT  1
SYMM -X, 0.5+Y, 0.5-Z
SFAC C  H  B F  Fe N O
UNIT 36 32 4 16 4  4 8
TEMP -100
SIZE .33 .12 .12
L.S. 10
BOND $H
CONF
ACTA 50
FMAP 2
PLAN 10
SAME B1 F1 F2' > F4'
SAME B1 F1 F3' F4' F2'
SAME B1 F1 F4' < F2'
WGHT    0.082200    3.399600
FVAR       0.69928   0.70949
B1    3    0.168214    0.431658    0.801455    11.00000    0.03351    0.07146 =
         0.04563    0.03080    0.00110    0.00550
F1    4    0.086259    0.373886    0.872990    11.00000    0.08316    0.06183 =
         0.06617    0.00815    0.02045   -0.02513
PART 1
F2    4    0.045595    0.460891    0.711338    21.00000    0.07283
F3    4    0.192192    0.513570    0.872811    21.00000    0.05842
F4    4    0.352921    0.413271    0.773384    21.00000    0.06308
PART 2
F2'   4    0.126046    0.380419    0.688005   -21.00000    0.12242
F3'   4    0.103657    0.510787    0.773024   -21.00000    0.12696
F4'   4    0.368666    0.417681    0.816732   -21.00000    0.05621
PART 0
FE1   5    0.704582    0.338646    0.443574    11.00000    0.02283    0.02478 =
         0.02168    0.00039    0.00043    0.00105
C1    1    0.917931    0.335072    0.362280    11.00000    0.02731    0.02408 =
         0.03334   -0.00437    0.00017   -0.00259
O1    7    1.055280    0.329760    0.314068    11.00000    0.02916    0.04271 =
         0.05696   -0.00863    0.01306   -0.00401
C2    1    0.744507    0.450565    0.491616    11.00000    0.02546    0.03556 =
         0.03094   -0.00583   -0.00181    0.00320
O2    7    0.764424    0.520499    0.525253    11.00000    0.04575    0.03946 =
         0.05641   -0.01910   -0.00387    0.00302
N1    6    0.535510    0.375891    0.308384    11.00000    0.02104    0.03060 =
         0.02642   -0.00259    0.00280   -0.00545
C3    1    0.438296    0.403628    0.230417    11.00000    0.02243    0.03311 =
         0.02462   -0.00019    0.00160   -0.00222
C4    1    0.312820    0.440795    0.133053    11.00000    0.03604    0.04788 =
         0.03137    0.00414   -0.00572    0.00474
AFIX 137
H4A   2    0.189015    0.459312    0.161263    11.00000   -1.50000
H4B   2    0.287664    0.396603    0.071467    11.00000   -1.50000
H4C   2    0.377619    0.491399    0.101122    11.00000   -1.50000
AFIX   0
C11   1    0.676957    0.202570    0.465081    11.00000    0.11515    0.03027 =
         0.04925    0.00570    0.02753   -0.00516
AFIX  43
H11   2    0.700626    0.160723    0.406621    11.00000   -1.20000
AFIX   0
C12   1    0.810551    0.233403    0.546804    11.00000    0.05180    0.07371 =
         0.07955    0.04881    0.01567    0.02315
AFIX  43
H12   2    0.943194    0.215533    0.556601    11.00000   -1.20000
AFIX   0
C13   1    0.725522    0.296287    0.616202    11.00000    0.13167    0.06508 =
         0.02361    0.01672   -0.01223   -0.03428
AFIX  43
H13   2    0.787678    0.329312    0.679281    11.00000   -1.20000
AFIX   0
C14   1    0.521254    0.299647    0.570110    11.00000    0.09090    0.04883 =
         0.08363    0.03388    0.06469    0.02692
AFIX  43
H14   2    0.421564    0.335247    0.597296    11.00000   -1.20000
AFIX   0
C15   1    0.502697    0.240325    0.478696    11.00000    0.05998    0.06237 =
         0.06122    0.03325   -0.00843   -0.02925
AFIX  43
H15   2    0.384632    0.227837    0.432110    11.00000   -1.20000
HKLF 4
;
data_global
_journal_date_recd_electronic     2012-05-31
_journal_date_accepted     2012-06-19
_journal_name_full     'Acta Crystallographica, Section E'
_journal_year     2012
_journal_volume     68
_journal_issue      7
_journal_page_first     m966
_journal_page_last     m966
_journal_paper_category     QM
_journal_paper_doi     10.1107/S1600536812027857
_journal_coeditor_code     WM2643
_publ_contact_author
;
      Dr. Michael Bolte
      Institut f\"ur Anorganische Chemie
      J. W. Goethe-Universit\"at
      Max-von-Laue-Strasse 7
      60438 Frankfurt/Main
      Germany
;
_publ_contact_author_email     bolte@chemie.uni-frankfurt.de
_publ_contact_author_fax     '49 69 798 29239'
_publ_contact_author_phone     '49 69 798 29136'
_publ_section_title
;
Redetermination of
(acetonitrile-\k<i>N</i>)dicarbonyl(\h^5^-cyclopentadienyl)iron(II)
tetrafluoridoborate
;
loop_
    _publ_author_name
    _publ_author_address
    'K\"uckmann, Theresa'
;     Institut f\"ur Anorganische Chemie
      J. W. Goethe-Universit\"at Frankfurt
      Max-von-Laue-Strasse 7
      60438 Frankfurt/Main
      Germany
;
    'Lerner, Hans-Wolfram'
;     Institut f\"ur Anorganische Chemie
      J. W. Goethe-Universit\"at Frankfurt
      Max-von-Laue-Strasse 7
      60438 Frankfurt/Main
      Germany
;
    'Bolte, Michael'
;     Institut f\"ur Anorganische Chemie
      J. W. Goethe-Universit\"at Frankfurt
      Max-von-Laue-Strasse 7
      60438 Frankfurt/Main
      Germany
;
