# Supplementary material for: Redetermination of (acetonitrile-κN)dicarbon­yl(η5-cyclo­penta­dien­yl)iron(II) tetra­fluoridoborate
Source: Acta Crystallogr Sect E Struct Rep Online. 2012 Jun 23;68(Pt 7):m966. doi: 10.1107/S1600536812027857 (PMC3393217; doi:10.1107/S1600536812027857)
Supplement: Supplementary file 2 [file e-68-0m966-Isup2.hkl]

# 
# h,k,l, Fc-squared, Fo-squared, sigma(Fo-squared) and status flag 
# 
data_I
_shelx_title ' wa609 in P2(1)/c' 
_shelx_refln_list_code          4 
_shelx_F_calc_maximum      201.68 
_exptl_crystal_F_000       608.00 
_reflns_d_resolution_high  0.8238 
 
loop_ 
 _symmetry_equiv_pos_as_xyz 
 'x, y, z' 
 '-x, y+1/2, -z+1/2' 
 '-x, -y, -z' 
 'x, -y-1/2, z-1/2' 
 
_cell_length_a     6.8842 
_cell_length_b    15.2890 
_cell_length_c    11.4353 
_cell_angle_alpha  90.000 
_cell_angle_beta   95.192 
_cell_angle_gamma  90.000 
 
_shelx_F_squared_multiplier     1.000 
 
loop_ 
 _refln_index_h 
 _refln_index_k 
 _refln_index_l 
 _refln_F_squared_calc 
 _refln_F_squared_meas 
 _refln_F_squared_sigma 
 _refln_observed_status 
   2   0   0     5029.95     5251.39     94.87 o 
   3   0   0     1532.35     1423.25     56.73 o 
   4   0   0     1793.61     1753.86     23.20 o 
   5   0   0     3598.64     3655.64     23.07 o 
   6   0   0        0.14        0.63      5.80 o 
   7   0   0      214.05      210.58      5.68 o 
   8   0   0      591.45      545.43      7.77 o 
   2   1   0     2800.02     3319.09     31.85 o 
   3   1   0     5923.12     5602.96     43.54 o 
   4   1   0      629.33      644.67     11.25 o 
   5   1   0       64.49       94.05      3.57 o 
   6   1   0     1625.03     1484.63     14.37 o 
   7   1   0       97.20       93.91      3.56 o 
   8   1   0       74.55      100.61      3.35 o 
   1   2   0     2016.87     1708.10     43.75 o 
   2   2   0      698.36      767.79      7.19 o 
   3   2   0      189.49      120.77      4.18 o 
   4   2   0       93.53      112.99      2.92 o 
   5   2   0     1348.45     1215.60     15.00 o 
   6   2   0       40.96       43.30      3.67 o 
   7   2   0       44.33       38.62      3.78 o 
   8   2   0       69.71       79.02      3.77 o 
   1   3   0     8547.40     7843.87    389.47 o 
   2   3   0        0.06        2.80      2.82 o 
   3   3   0      694.66      670.98     11.00 o 
   4   3   0       41.91       54.09      3.01 o 
   5   3   0      117.26      149.94      3.11 o 
   6   3   0       83.83       84.61      3.11 o 
   7   3   0       45.11       25.06      3.11 o 
   8   3   0        0.07        0.39      3.00 o 
   1   4   0      224.05      148.84      7.01 o 
   2   4   0      460.30      529.86     19.35 o 
   3   4   0     2406.03     2446.58     70.94 o 
   4   4   0      164.56      179.00      6.10 o 
   5   4   0     1783.87     1666.57     37.44 o 
   6   4   0       26.42       24.76      2.55 o 
   7   4   0      347.51      346.44      6.58 o 
   8   4   0      205.20      209.83      4.71 o 
   1   5   0     6343.21     5220.70    377.76 o 
   2   5   0     5208.73     5393.06    270.21 o 
   3   5   0     1125.14      964.19     22.96 o 
   4   5   0     1928.02     2167.91     58.34 o 
   5   5   0        8.85        5.56      2.84 o 
   6   5   0     1382.79     1338.13     42.98 o 
   7   5   0      267.29      278.59      8.06 o 
   8   5   0       93.15       74.27      4.51 o 
   0   6   0     6634.68     6695.37     98.90 o 
   1   6   0     1697.91     1461.97    117.76 o 
   2   6   0     2954.80     3026.42    168.92 o 
   3   6   0     1841.85     1496.69     79.43 o 
   4   6   0      733.27      620.49     23.14 o 
   5   6   0     1748.47     1936.39     72.15 o 
   6   6   0      110.56      128.26      4.92 o 
   7   6   0      213.42      225.98      7.13 o 
   1   7   0     4155.88     3022.04     35.66 o 
   2   7   0     1510.76     1505.61     81.69 o 
   3   7   0      354.49      337.38     22.83 o 
   4   7   0      976.86      964.95     48.81 o 
   5   7   0        1.55        3.29      2.80 o 
   6   7   0      834.31      863.12     29.18 o 
   7   7   0        1.28        0.55      2.26 o 
   0   8   0      280.49      291.78      8.75 o 
   1   8   0       40.15       17.42      6.18 o 
   2   8   0      714.50      587.74     33.94 o 
   3   8   0     2065.20     2164.14    180.61 o 
   4   8   0        1.26        0.35      4.04 o 
   5   8   0      151.33      127.42      7.95 o 
   6   8   0        0.32        9.09      3.42 o 
   7   8   0       49.91       41.49      3.37 o 
   1   9   0      237.83      172.62      6.69 o 
   2   9   0      380.83      333.47     16.71 o 
   3   9   0        3.41        2.88      3.12 o 
   4   9   0       10.65       16.43      3.26 o 
   5   9   0       16.49       21.63      3.20 o 
   6   9   0       84.17       67.19      3.58 o 
   7   9   0       64.68       70.92      3.51 o 
   0  10   0     1002.27     1105.53     17.83 o 
   1  10   0      171.13      150.10      5.46 o 
   2  10   0      745.97      715.53     29.98 o 
   3  10   0      568.31      532.54     47.90 o 
   4  10   0      195.73      184.58     14.42 o 
   5  10   0      811.69      772.10     49.96 o 
   6  10   0        2.28        8.73      3.84 o 
   1  11   0     1335.18     1335.26    156.91 o 
   2  11   0       62.38       79.96      4.28 o 
   3  11   0      611.92      627.60     41.75 o 
   4  11   0     1072.67     1147.23    117.21 o 
   5  11   0       89.61      122.97     10.17 o 
   6  11   0      393.97      363.25     22.15 o 
   0  12   0     1207.57     1504.77     23.33 o 
   1  12   0       24.65        8.50      4.42 o 
   2  12   0      747.47      740.45      9.15 o 
   3  12   0      683.61      578.06     32.30 o 
   4  12   0        0.97        5.61      3.58 o 
   5  12   0      355.38      349.82     33.13 o 
   6  12   0        7.86        9.47      3.33 o 
   1  13   0      135.14      176.28      8.17 o 
   2  13   0       23.31       22.13      4.93 o 
   3  13   0       86.70       84.14      5.01 o 
   4  13   0      364.86      305.35     22.00 o 
   5  13   0      159.18      188.35     20.88 o 
   0  14   0       36.99       22.66      6.69 o 
   1  14   0       24.27       12.85      4.61 o 
   2  14   0       98.71       93.88      3.79 o 
   3  14   0        2.95        8.19      4.73 o 
   4  14   0       19.74       19.41      3.76 o 
   5  14   0        3.83       -3.84      4.55 o 
   1  15   0       99.95      115.73      5.17 o 
   2  15   0        2.23        2.48      3.22 o 
   3  15   0       21.21       31.59      5.89 o 
   4  15   0      250.66      188.41     13.73 o 
   0  16   0      463.89      429.10     10.45 o 
   1  16   0       11.05       11.21      3.92 o 
   2  16   0      358.29      409.23      6.05 o 
   3  16   0      322.45      305.70     19.19 o 
   4  16   0       35.69       38.90      4.61 o 
   1  17   0      683.33      666.37     18.14 o 
   2  17   0       36.55       48.49      4.40 o 
   3  17   0      318.81      302.22     11.17 o 
   0  18   0      351.83      400.43      9.43 o 
   1  18   0        5.87        5.53      3.93 o 
  -8   1   1        1.35        4.96      2.86 o 
  -7   1   1      238.59      198.23      3.54 o 
  -6   1   1      148.47      196.03      3.51 o 
  -5   1   1      956.33     1115.84      7.85 o 
  -4   1   1     2570.97     2667.43     41.43 o 
  -3   1   1     1783.63     1447.86     11.08 o 
  -2   1   1       54.55       80.84      3.43 o 
  -1   1   1     1982.00     1918.87     27.42 o 
   1   1   1     5068.41     4396.02    185.35 o 
   2   1   1     4946.50     4951.62     33.56 o 
   3   1   1        5.75        9.82      3.02 o 
   4   1   1      878.69      828.69     14.96 o 
   5   1   1      288.12      212.70      3.66 o 
   6   1   1      124.99       94.21      3.49 o 
   7   1   1       46.45       53.52      3.80 o 
   8   1   1        1.12        3.67      3.57 o 
  -8   2   1      611.10      616.28      5.65 o 
  -7   2   1        1.60        0.86      2.53 o 
  -6   2   1     1014.88      879.73      9.62 o 
  -5   2   1      849.09      805.11      8.56 o 
  -4   2   1      452.15      438.07      7.31 o 
  -3   2   1      770.36      833.66     10.88 o 
  -2   2   1     2375.09     2815.28     41.47 o 
  -1   2   1    17831.19    16985.32    610.87 o 
   1   2   1     5316.37     4178.62    197.64 o 
   2   2   1      635.81      680.89      8.44 o 
   3   2   1      554.92      623.19      8.94 o 
   4   2   1     6168.34     5937.91     42.51 o 
   5   2   1       94.14       76.21      3.04 o 
   6   2   1     2056.64     2071.24     11.52 o 
   7   2   1      319.46      313.15      5.72 o 
   8   2   1        1.38        5.64      3.65 o 
  -8   3   1      441.14      385.77      7.72 o 
  -7   3   1      463.27      473.60      6.48 o 
  -6   3   1      168.21      134.81      3.29 o 
  -5   3   1     2319.80     2363.44     50.93 o 
  -4   3   1      747.97      699.59      9.63 o 
  -3   3   1      677.21      646.26     10.86 o 
  -2   3   1     3170.30     2794.29     44.49 o 
  -1   3   1      261.32      180.46      6.60 o 
   0   3   1     7455.24     6780.60    296.32 o 
   1   3   1     1859.00     2005.16    103.51 o 
   2   3   1        6.43       28.76      3.44 o 
   3   3   1     2509.30     2830.58     45.98 o 
   4   3   1        1.94        1.42      3.11 o 
   5   3   1     1740.99     1733.62     26.08 o 
   6   3   1     1164.08     1108.00     21.06 o 
   7   3   1      532.77      506.68     11.04 o 
   8   3   1      355.82      343.79     12.43 o 
  -8   4   1      198.40      189.08      3.84 o 
  -7   4   1       69.31       75.90      3.07 o 
  -6   4   1      664.39      657.44      9.21 o 
  -5   4   1      235.63      286.25      6.97 o 
  -4   4   1     1130.50     1054.85     20.18 o 
  -3   4   1     3585.29     4000.73    107.98 o 
  -2   4   1      492.51      497.51      9.57 o 
  -1   4   1      244.20      285.15      8.52 o 
   0   4   1     2100.15     1622.22     25.26 o 
   1   4   1     7444.71     5488.66     64.15 o 
   2   4   1        3.75       16.45      3.20 o 
   3   4   1       19.25       69.80      3.25 o 
   4   4   1      478.23      507.10      8.78 o 
   5   4   1        4.01        4.86      3.13 o 
   6   4   1      563.00      564.65      8.17 o 
   7   4   1        9.31        8.55      3.21 o 
   8   4   1       16.34       19.86      3.70 o 
  -8   5   1        0.08       -0.57      3.30 o 
  -7   5   1       24.73       16.14      2.51 o 
  -6   5   1      183.96      160.38      5.78 o 
  -5   5   1      308.60      275.68      4.45 o 
  -4   5   1       38.95       27.26      3.20 o 
  -3   5   1       44.19       52.71      3.33 o 
  -2   5   1       41.68       30.41      3.60 o 
  -1   5   1      192.26      133.07      6.54 o 
   0   5   1     3065.07     2902.98     41.27 o 
   1   5   1      300.14      230.43      7.51 o 
   2   5   1      423.20      458.32     31.71 o 
   3   5   1     1301.91     1018.39     33.84 o 
   4   5   1      400.77      449.42     13.03 o 
   5   5   1      505.58      466.67     11.22 o 
   6   5   1        0.90        6.05      2.36 o 
   7   5   1       46.14       30.34      2.67 o 
  -7   6   1        0.01        3.65      2.34 o 
  -6   6   1       16.48       25.18      2.93 o 
  -5   6   1       39.27       32.13      2.76 o 
  -4   6   1      103.75      106.82      6.00 o 
  -3   6   1       74.45      105.24      4.19 o 
  -2   6   1       98.36      104.62      3.83 o 
  -1   6   1     3766.94     3438.91    226.22 o 
   0   6   1      309.47      436.42     10.80 o 
   1   6   1        8.06        4.31      5.93 o 
   2   6   1      894.47      943.05     51.97 o 
   3   6   1        5.44        1.72      3.69 o 
   4   6   1      394.03      386.61     15.66 o 
   5   6   1       18.13       14.34      3.42 o 
   6   6   1        0.18        0.74      2.52 o 
   7   6   1       85.24       72.95      2.97 o 
  -7   7   1      250.23      261.28      4.91 o 
  -6   7   1      185.89      226.94     12.24 o 
  -5   7   1      132.64      128.39      4.78 o 
  -4   7   1      347.98      342.44     13.53 o 
  -3   7   1     1082.19     1170.69     61.92 o 
  -2   7   1     1438.77     1267.01     39.22 o 
  -1   7   1       47.98       95.12      7.11 o 
   0   7   1     3623.85     3119.83     43.93 o 
   1   7   1     2226.31     2415.47     29.08 o 
   2   7   1     1600.23     1539.60     63.72 o 
   3   7   1     1275.90     1150.04     92.68 o 
   4   7   1       26.02       19.63      3.29 o 
   5   7   1     1177.21     1177.97     40.70 o 
   6   7   1      551.42      577.13      6.19 o 
   7   7   1       69.41       78.28      2.52 o 
  -7   8   1       77.88       79.02      2.80 o 
  -6   8   1     1114.02     1204.87     46.14 o 
  -5   8   1      270.81      305.20      8.68 o 
  -4   8   1     1434.57     1447.60     75.58 o 
  -3   8   1     2126.55     2256.06    169.24 o 
  -2   8   1        2.83       25.42      2.78 o 
  -1   8   1     2225.91     2102.28    152.44 o 
   0   8   1     2549.00     1904.80     28.57 o 
   1   8   1     2382.12     2211.40     27.26 o 
   2   8   1     2929.42     2751.18    241.00 o 
   3   8   1       18.50        9.70      3.72 o 
   4   8   1     1423.10     1566.95    111.03 o 
   5   8   1      182.08      160.61     10.57 o 
   6   8   1      735.12      723.77     19.06 o 
   7   8   1       49.10       30.97      2.51 o 
  -7   9   1      121.60      141.29      5.66 o 
  -6   9   1      187.72      196.37     12.85 o 
  -5   9   1      880.66      863.71     54.76 o 
  -4   9   1      392.06      320.76     13.38 o 
  -3   9   1      337.78      277.58     15.15 o 
  -2   9   1     2354.11     2184.13    130.08 o 
  -1   9   1      140.65      197.79      6.09 o 
   0   9   1     6030.04     6405.12    476.12 o 
   1   9   1       42.47       47.79      5.84 o 
   2   9   1      474.82      516.96     23.18 o 
   3   9   1     2037.70     2036.03    153.09 o 
   4   9   1       71.16       82.20      8.28 o 
   5   9   1      833.71      797.42     59.19 o 
   6   9   1       51.57       37.95      4.19 o 
   7   9   1      243.15      234.31      4.61 o 
  -7  10   1       17.78       12.90      3.63 o 
  -6  10   1       23.28       14.89      4.77 o 
  -5  10   1      282.73      311.96     28.71 o 
  -4  10   1      112.50      104.30      3.52 o 
  -3  10   1     2282.14     2352.24    150.99 o 
  -2  10   1      490.62      494.22     27.49 o 
  -1  10   1      493.07      529.82     10.16 o 
   0  10   1      218.34      226.52      5.75 o 
   1  10   1     5474.58     5332.49    358.09 o 
   2  10   1      125.08      137.49      5.15 o 
   3  10   1       84.06       52.13      4.44 o 
   4  10   1      269.01      291.12     23.16 o 
   5  10   1      159.74      197.91     18.77 o 
   6  10   1      429.88      410.83     26.91 o 
  -6  11   1       30.90       32.66      4.09 o 
  -5  11   1      450.68      405.20     34.29 o 
  -4  11   1        5.47        5.11      3.57 o 
  -3  11   1      142.73      116.80     10.87 o 
  -2  11   1       42.14       24.48      3.53 o 
  -1  11   1       30.88       24.72      4.23 o 
   0  11   1      144.42      203.13      5.50 o 
   1  11   1        1.88        2.26      3.38 o 
   2  11   1       99.55       76.74      5.06 o 
   3  11   1      257.33      225.87     16.49 o 
   4  11   1       56.40       73.04      5.36 o 
   5  11   1       36.15       42.17      3.96 o 
   6  11   1        0.91       -1.56      2.78 o 
  -6  12   1       73.83       82.98      9.13 o 
  -5  12   1       96.52      100.86      8.47 o 
  -4  12   1      136.57      107.74      9.35 o 
  -3  12   1     1036.15     1084.79     89.79 o 
  -2  12   1        6.38        4.42      5.14 o 
  -1  12   1     1002.16     1062.05     16.42 o 
   0  12   1        0.11        2.85      4.33 o 
   1  12   1      679.29      660.82     45.79 o 
   2  12   1      111.11      107.66      5.06 o 
   3  12   1       19.51       10.43      3.32 o 
   4  12   1      233.54      233.16     16.38 o 
   5  12   1       16.88       18.82      3.17 o 
   6  12   1       29.63       30.25      3.40 o 
  -5  13   1      654.47      616.16     44.18 o 
  -4  13   1       69.83       72.21      6.46 o 
  -3  13   1      299.62      342.22     11.15 o 
  -2  13   1      808.64      653.09     32.09 o 
  -1  13   1      262.52      312.30     26.22 o 
   0  13   1      376.93      395.87     14.86 o 
   1  13   1      258.18      288.01      6.11 o 
   2  13   1      148.29      222.89     13.66 o 
   3  13   1     1185.80     1066.83     52.54 o 
   4  13   1        9.64       10.43      3.71 o 
   5  13   1      196.30      179.25      9.86 o 
  -5  14   1        5.42       12.27      3.20 o 
  -4  14   1      569.73      519.11     42.88 o 
  -3  14   1      261.60      243.14      9.21 o 
  -2  14   1      166.73      171.21      9.71 o 
  -1  14   1       34.86       38.48      7.41 o 
   0  14   1      493.44      517.87      7.76 o 
   1  14   1      745.52      654.69      9.01 o 
   2  14   1      633.80      732.74      8.58 o 
   3  14   1       30.82       23.25      7.13 o 
   4  14   1      866.01      789.87     34.35 o 
   5  14   1      111.43       79.98      7.49 o 
  -4  15   1      264.35      214.34     15.25 o 
  -3  15   1      144.47      122.14      5.70 o 
  -2  15   1      868.00     1028.98     29.77 o 
  -1  15   1      125.45      123.36      5.32 o 
   0  15   1      926.28      961.51     11.68 o 
   1  15   1       41.18       34.75      4.79 o 
   2  15   1      299.45      323.42      5.65 o 
   3  15   1     1071.47     1155.82     36.94 o 
   4  15   1      102.40       76.97      4.34 o 
  -4  16   1      136.28      126.53      6.09 o 
  -3  16   1      293.81      302.06     11.00 o 
  -2  16   1       36.60       59.12      5.75 o 
  -1  16   1      415.34      474.90      8.51 o 
   0  16   1      198.97      190.61      8.91 o 
   1  16   1      319.61      369.39      7.10 o 
   2  16   1       61.85       58.65      4.39 o 
   3  16   1       49.91       37.95      4.24 o 
   4  16   1      115.55      109.11      4.52 o 
  -3  17   1       28.69       41.41      5.49 o 
  -2  17   1        2.43        8.23      3.37 o 
  -1  17   1        0.50        1.53      4.18 o 
   0  17   1        7.41       10.07      3.96 o 
   1  17   1        0.15       -1.01      4.80 o 
   2  17   1        0.36        6.16      4.27 o 
   3  17   1        4.50        6.70      4.50 o 
  -1  18   1      182.23      189.13      5.33 o 
   0  18   1        1.30        0.75      4.12 o 
   1  18   1      170.98      167.67      7.22 o 
  -8   0   2       60.31       39.53      4.04 o 
  -7   0   2      649.05      608.64      7.47 o 
  -6   0   2     1507.47     1511.81     22.11 o 
  -5   0   2      975.62      925.21     12.57 o 
  -4   0   2     9139.89     9048.55     84.65 o 
  -3   0   2       68.83       76.15      6.40 o 
  -2   0   2    40674.70    36591.94    283.72 o 
  -1   0   2     2038.67     2096.27     19.56 o 
   1   0   2     4509.35     3993.99     54.95 o 
   2   0   2     2111.87     2639.70    100.59 o 
   3   0   2     1950.34     1633.07     45.94 o 
   4   0   2       52.98       75.08      5.06 o 
   5   0   2     1854.01     1781.90     14.63 o 
   6   0   2     1543.90     1435.55     30.16 o 
   7   0   2       65.19       62.81      5.06 o 
   8   0   2       32.30       45.04      4.89 o 
  -8   1   2      566.15      573.23     15.77 o 
  -7   1   2       26.75       19.70      3.10 o 
  -6   1   2      127.92      129.03      3.26 o 
  -5   1   2     1698.77     1648.72     16.21 o 
  -4   1   2     1717.13     1606.34     20.03 o 
  -3   1   2     3355.65     3793.66     54.55 o 
  -2   1   2      832.18      804.23      6.21 o 
  -1   1   2     8444.70     8843.40    249.44 o 
   0   1   2     6369.04     5761.17    189.35 o 
   1   1   2    16860.15    14742.63    964.25 o 
   2   1   2      635.07      494.02      8.25 o 
   3   1   2      287.92      297.47      4.61 o 
   4   1   2     1859.00     1786.30     21.09 o 
   5   1   2      889.30      893.43     10.88 o 
   6   1   2      434.26      442.01      7.30 o 
   7   1   2      314.45      304.59      6.01 o 
   8   1   2       18.32       19.46      3.41 o 
  -8   2   2       42.01       26.04      2.88 o 
  -7   2   2       67.63       74.72      5.43 o 
  -6   2   2      153.36      157.21      3.92 o 
  -5   2   2      567.29      699.04      7.94 o 
  -4   2   2       29.73       33.08      2.77 o 
  -3   2   2       95.31      119.70      3.86 o 
  -2   2   2      325.47      320.11      5.55 o 
  -1   2   2      195.48      252.98      7.86 o 
   0   2   2     9270.89     8089.81    121.85 o 
   1   2   2     2940.56     2349.28     34.58 o 
   2   2   2      266.82      311.75      5.12 o 
   3   2   2      752.47      843.93     15.13 o 
   4   2   2       31.90       32.88      3.20 o 
   5   2   2      162.95      155.95      3.10 o 
   6   2   2      592.33      641.84      7.61 o 
   7   2   2       66.20       72.02      3.77 o 
   8   2   2      142.80      130.65      3.95 o 
  -8   3   2       18.80        6.15      3.58 o 
  -7   3   2        0.07        9.17      3.04 o 
  -6   3   2        0.10        5.60      2.88 o 
  -5   3   2        0.04       12.56      3.41 o 
  -4   3   2      103.49      101.57      3.09 o 
  -3   3   2      643.81      526.02      5.38 o 
  -2   3   2      480.86      426.03     13.69 o 
  -1   3   2      510.75      486.78     22.62 o 
   0   3   2     1374.91     1430.08     55.70 o 
   1   3   2      812.15      636.66     37.35 o 
   2   3   2      276.18      288.72      9.28 o 
   3   3   2        2.42        2.39      3.04 o 
   4   3   2       88.02      157.25      2.96 o 
   5   3   2        4.96        7.11      2.88 o 
   6   3   2        6.72        4.63      3.10 o 
   7   3   2        5.85       13.77      2.70 o 
   8   3   2       47.45       37.14      8.63 o 
  -8   4   2        6.63        3.40      3.24 o 
  -7   4   2      540.61      556.13      7.95 o 
  -6   4   2      228.72      261.84      4.25 o 
  -5   4   2      190.19      189.56      3.32 o 
  -4   4   2      190.54      283.37      6.02 o 
  -3   4   2       28.82       42.74      6.96 o 
  -2   4   2     2093.22     2022.49     42.75 o 
  -1   4   2     7830.27     7523.67    101.62 o 
   0   4   2     3576.11     3811.88     31.74 o 
   1   4   2      398.48      412.55     38.08 o 
   2   4   2      172.79      205.92      9.71 o 
   3   4   2     5881.47     5818.07    232.99 o 
   4   4   2       10.41        2.12      2.83 o 
   5   4   2      649.52      676.41      6.33 o 
   6   4   2      370.08      357.89     10.79 o 
   7   4   2       45.11       49.05      3.28 o 
  -8   5   2      704.35      698.18      5.86 o 
  -7   5   2       18.94       16.01      2.75 o 
  -6   5   2      327.18      338.33      8.42 o 
  -5   5   2     1774.85     1822.50     33.30 o 
  -4   5   2      747.26      771.15     23.06 o 
  -3   5   2     3729.57     3644.00     73.83 o 
  -2   5   2        0.18        0.00      3.57 o 
  -1   5   2       12.12       34.14      6.19 o 
   0   5   2    12771.33    12237.38    131.25 o 
   1   5   2     2728.11     2860.91    111.79 o 
   2   5   2     1627.53     1419.83     89.35 o 
   3   5   2        4.12        3.92      2.68 o 
   4   5   2     2471.35     2307.62     78.72 o 
   5   5   2      943.87      989.36     20.08 o 
   6   5   2      440.17      477.74      8.93 o 
   7   5   2      220.98      235.86      8.87 o 
  -7   6   2      600.61      634.78     13.38 o 
  -6   6   2      245.58      215.50      6.80 o 
  -5   6   2      641.84      649.11     15.14 o 
  -4   6   2     1306.54     1399.68     49.79 o 
  -3   6   2      595.38      667.25     22.60 o 
  -2   6   2     8069.40     7003.41    338.28 o 
  -1   6   2      130.11      126.61      4.07 o 
   0   6   2     4065.97     3490.88     40.74 o 
   1   6   2     5918.76     5218.52    553.71 o 
   2   6   2     1106.99      968.67    101.61 o 
   3   6   2     2791.65     3086.06    188.46 o 
   4   6   2      498.70      420.98     22.53 o 
   5   6   2      299.69      271.91      6.21 o 
   6   6   2      468.34      483.21     12.16 o 
   7   6   2      330.88      275.79     15.38 o 
  -7   7   2        0.17       -0.01      2.40 o 
  -6   7   2      153.67      149.51      4.74 o 
  -5   7   2      820.69      878.72     30.27 o 
  -4   7   2     1026.03      942.82     40.74 o 
  -3   7   2     1162.96     1163.25     48.09 o 
  -2   7   2      300.85      341.81     11.06 o 
  -1   7   2      335.09      338.76     24.37 o 
   0   7   2      213.62      188.32      6.65 o 
   1   7   2     1340.18     1441.11     78.54 o 
   2   7   2     1575.55     1270.17    101.52 o 
   3   7   2       44.20       95.94      3.75 o 
   4   7   2     1781.90     1814.34    105.77 o 
   5   7   2       13.83       21.58      3.82 o 
   6   7   2      461.20      503.26     14.32 o 
   7   7   2      259.56      282.49      7.52 o 
  -7   8   2       46.56       57.32      2.89 o 
  -6   8   2       21.34       37.39      3.22 o 
  -5   8   2      247.89      339.27      8.97 o 
  -4   8   2      525.13      481.47     25.93 o 
  -3   8   2        7.45        4.78      3.64 o 
  -2   8   2       19.08       30.61      3.79 o 
  -1   8   2       73.97       63.44      4.58 o 
   0   8   2       33.96       37.30      4.74 o 
   1   8   2     1907.29     2209.14    258.76 o 
   2   8   2      335.13      312.33     10.66 o 
   3   8   2      251.30      228.22     12.08 o 
   4   8   2       70.94       84.24      4.10 o 
   5   8   2       68.85       85.13      5.03 o 
   6   8   2        1.27        6.17      2.87 o 
   7   8   2       71.48       63.86      3.16 o 
  -7   9   2       42.35       45.47      3.89 o 
  -6   9   2        3.38        7.51      3.00 o 
  -5   9   2      225.17      255.38     24.63 o 
  -4   9   2       18.06       15.20      5.39 o 
  -3   9   2      143.73      166.54     11.24 o 
  -2   9   2      141.65      153.29     10.81 o 
  -1   9   2        0.61        4.02      4.21 o 
   0   9   2      331.01      420.51     10.14 o 
   1   9   2      583.11      562.35     23.62 o 
   2   9   2      148.61      160.56     11.85 o 
   3   9   2       74.04       52.01      3.77 o 
   4   9   2      597.27      638.94     35.17 o 
   5   9   2      282.49      273.70      5.97 o 
   6   9   2       53.78       65.49      5.40 o 
   7   9   2       20.86       22.16      5.44 o 
  -7  10   2      283.09      223.50      6.89 o 
  -6  10   2      160.72      182.93     13.48 o 
  -5  10   2      102.91      127.05      3.82 o 
  -4  10   2      982.36      894.42     33.64 o 
  -3  10   2       24.96       17.48      4.73 o 
  -2  10   2     1409.34     1223.43     41.31 o 
  -1  10   2      232.24      292.15      8.49 o 
   0  10   2     1077.53     1094.28     16.63 o 
   1  10   2     3350.74     3545.76     38.86 o 
   2  10   2       89.65       84.26     10.85 o 
   3  10   2      722.86      660.03     40.90 o 
   4  10   2      155.69      141.70     12.92 o 
   5  10   2      467.44      479.06     27.81 o 
   6  10   2      133.67      102.04      4.86 o 
  -6  11   2      208.66      193.46     11.09 o 
  -5  11   2      514.12      423.74     35.89 o 
  -4  11   2      134.60       89.11      5.61 o 
  -3  11   2     1383.63     1253.72     35.96 o 
  -2  11   2       91.78      124.76      6.22 o 
  -1  11   2     1817.08     1929.74     23.31 o 
   0  11   2     1571.67     1577.64     82.93 o 
   1  11   2     1716.13     1840.77     17.34 o 
   2  11   2      971.22      926.30     27.04 o 
   3  11   2       87.62      105.98      5.70 o 
   4  11   2      690.35      576.39     24.78 o 
   5  11   2      115.30      142.10      5.37 o 
   6  11   2      226.35      231.51     11.84 o 
  -6  12   2       63.46       48.42      6.36 o 
  -5  12   2      252.41      230.27     16.12 o 
  -4  12   2     1139.68     1147.32     49.62 o 
  -3  12   2        1.66        0.06      2.63 o 
  -2  12   2      353.61      358.30     29.50 o 
  -1  12   2      159.77      154.03      7.85 o 
   0  12   2      197.68      183.22     12.28 o 
   1  12   2      719.96      913.53     10.54 o 
   2  12   2       57.23       78.07      4.17 o 
   3  12   2      420.68      427.65     17.30 o 
   4  12   2      107.24       85.64      4.12 o 
   5  12   2      490.12      375.72     32.13 o 
   6  12   2      416.30      410.15     26.48 o 
  -5  13   2      240.44      254.87     15.78 o 
  -4  13   2        2.37       11.65      5.35 o 
  -3  13   2      151.51      157.96     10.36 o 
  -2  13   2        3.93        3.44      6.01 o 
  -1  13   2       63.87       71.76      7.46 o 
   0  13   2      298.29      309.30      7.19 o 
   1  13   2       27.80       25.04      3.79 o 
   2  13   2      495.93      447.05      7.91 o 
   3  13   2      629.15      688.88     19.78 o 
   4  13   2      245.49      234.71      8.89 o 
   5  13   2      158.89      131.47      4.74 o 
  -5  14   2        1.08        7.54      3.22 o 
  -4  14   2        4.32       11.88      4.95 o 
  -3  14   2       15.90       18.41      5.46 o 
  -2  14   2       23.59       17.90      5.12 o 
  -1  14   2        6.11       10.41      4.04 o 
   0  14   2        5.07        7.24      4.00 o 
   1  14   2       28.83       22.83      4.40 o 
   2  14   2       93.59       75.84      4.66 o 
   3  14   2        0.87       -3.90      3.90 o 
   4  14   2        1.24        4.32      3.38 o 
   5  14   2        0.23       -0.93      5.28 o 
  -4  15   2       22.46       18.86      4.29 o 
  -3  15   2       87.31       80.72      5.49 o 
  -2  15   2        0.23        4.13      4.32 o 
  -1  15   2      136.97      176.64     10.51 o 
   0  15   2       46.13       25.78      4.02 o 
   1  15   2        4.67        4.51      3.97 o 
   2  15   2      488.58      453.41     14.38 o 
   3  15   2      121.69      153.56      4.22 o 
   4  15   2       19.76       28.09      4.03 o 
  -4  16   2      347.44      311.92      8.29 o 
  -3  16   2       22.13       20.59      5.50 o 
  -2  16   2      310.12      303.95     14.40 o 
  -1  16   2      129.41      147.82     14.97 o 
   0  16   2      234.45      290.45     13.78 o 
   1  16   2      357.14      345.44      6.57 o 
   2  16   2      254.49      272.83     11.67 o 
   3  16   2      125.64      121.99      6.02 o 
  -3  17   2      445.48      435.62     19.34 o 
  -2  17   2        1.83        3.42      4.89 o 
  -1  17   2      485.20      549.58     14.57 o 
   0  17   2      276.14      296.52      7.11 o 
   1  17   2      419.89      461.03     32.55 o 
   2  17   2      422.20      433.04     21.23 o 
  -1  18   2       89.83       77.05      5.34 o 
   0  18   2      103.90      113.91      9.81 o 
   1  18   2      335.41      327.90     12.79 o 
  -8   1   3       60.80       69.78      4.32 o 
  -7   1   3      120.83      111.45      3.44 o 
  -6   1   3      262.06      237.23      4.15 o 
  -5   1   3       54.26       74.60      5.23 o 
  -4   1   3      314.92      469.48      9.26 o 
  -3   1   3       45.92        1.74      3.66 o 
  -2   1   3     6166.65     6631.31     84.06 o 
  -1   1   3       43.11       57.91      3.71 o 
   0   1   3     6164.02     5457.53    111.56 o 
   1   1   3      609.40      707.32     20.41 o 
   2   1   3     6981.54     7028.96    247.35 o 
   3   1   3      383.60      445.25     11.52 o 
   4   1   3       14.39       13.17      3.10 o 
   5   1   3      152.03      152.25      3.95 o 
   6   1   3      277.39      368.28      5.36 o 
   7   1   3       39.61       43.53      3.44 o 
  -8   2   3      534.11      511.92      4.92 o 
  -7   2   3      246.96      241.59      7.85 o 
  -6   2   3      256.20      303.29      4.53 o 
  -5   2   3     1228.43     1283.22     14.86 o 
  -4   2   3      426.21      371.29      6.06 o 
  -3   2   3     8178.35     8562.31     87.21 o 
  -2   2   3     7545.08     8801.41    105.06 o 
  -1   2   3      119.16      156.94      3.85 o 
   0   2   3     2258.15     2430.01     29.20 o 
   2   2   3     6545.24     5763.04    131.15 o 
   3   2   3      417.11      541.88      5.74 o 
   4   2   3     1286.43     1272.94      7.57 o 
   5   2   3      552.55      505.97      5.11 o 
   6   2   3       16.78       14.29      3.48 o 
   7   2   3      218.08      238.41      6.23 o 
  -8   3   3      139.87      135.99      6.90 o 
  -7   3   3      650.26      589.67      9.02 o 
  -6   3   3      250.26      300.77      5.93 o 
  -5   3   3       59.43       69.33      2.63 o 
  -4   3   3     3155.01     3241.16     61.19 o 
  -3   3   3      341.33      333.16      3.80 o 
  -2   3   3       33.16       40.24      3.45 o 
  -1   3   3     2926.11     2435.87     48.69 o 
   0   3   3     3934.57     3736.79     30.89 o 
   2   3   3       35.18       43.99      5.26 o 
   3   3   3     2046.70     1943.44     25.40 o 
   4   3   3     3637.50     3688.28     37.72 o 
   5   3   3      933.46      893.88     13.53 o 
   6   3   3     1010.35     1021.92     36.55 o 
   7   3   3      107.99      102.54      4.13 o 
  -8   4   3      356.32      346.38      6.56 o 
  -7   4   3       54.63       62.15      3.71 o 
  -6   4   3        9.06        5.45      3.11 o 
  -5   4   3      469.09      487.83      8.46 o 
  -4   4   3       62.77       66.00      3.95 o 
  -3   4   3      494.27      478.17     12.35 o 
  -2   4   3       20.53       66.49      3.29 o 
  -1   4   3      690.04      724.62     28.07 o 
   0   4   3      262.38      321.31     19.44 o 
   1   4   3      493.46      361.62     20.33 o 
   2   4   3     2444.42     2583.62    117.25 o 
   3   4   3      105.59       48.82      3.78 o 
   4   4   3      796.50      694.17     25.70 o 
   5   4   3      831.78      952.06      9.35 o 
   6   4   3      171.99      182.99      5.83 o 
   7   4   3      869.75      945.81     42.71 o 
  -7   5   3      133.76      147.05      4.03 o 
  -6   5   3        0.87        2.14      2.37 o 
  -5   5   3      181.96      204.90      3.54 o 
  -4   5   3      912.03     1071.26     45.55 o 
  -3   5   3     1556.86     1731.76     40.68 o 
  -2   5   3      753.74      710.48     36.06 o 
  -1   5   3        1.51       25.99      3.37 o 
   0   5   3      378.40      373.62     19.12 o 
   1   5   3     1218.96     1126.00     24.17 o 
   2   5   3      148.69      100.33      5.76 o 
   3   5   3       13.31        9.08      3.91 o 
   4   5   3        7.98       10.28      3.09 o 
   5   5   3       85.20       64.77      3.31 o 
   6   5   3       32.81       41.34      3.04 o 
   7   5   3        1.81        6.86      3.19 o 
  -7   6   3        3.31        0.34      3.39 o 
  -6   6   3       20.16       22.74      3.74 o 
  -5   6   3       10.65        1.90      3.12 o 
  -4   6   3        3.92        3.87      2.89 o 
  -3   6   3     1482.39     1508.59     52.39 o 
  -2   6   3        0.77       -1.68      3.32 o 
  -1   6   3     2130.58     2058.02     49.45 o 
   0   6   3      118.74      126.70      8.18 o 
   1   6   3       65.11      112.23      6.30 o 
   2   6   3      819.76     1036.03     49.72 o 
   3   6   3      225.97      234.28      6.30 o 
   4   6   3       24.37       51.80      3.87 o 
   5   6   3      462.76      468.29     15.98 o 
   6   6   3        8.75        5.45      2.79 o 
   7   6   3       32.53       27.45      2.55 o 
  -7   7   3      167.70      197.03      7.91 o 
  -6   7   3      266.48      299.26      7.51 o 
  -5   7   3      120.77      150.48      4.77 o 
  -4   7   3     1924.28     1950.57     69.78 o 
  -3   7   3       72.69       70.27      3.36 o 
  -2   7   3     2510.56     2741.57     56.83 o 
  -1   7   3     4557.65     4534.67     57.83 o 
   0   7   3      348.13      424.13     33.00 o 
   1   7   3     2510.84     2441.62     38.22 o 
   2   7   3      166.53      134.65     10.44 o 
   3   7   3      533.10      595.83     23.03 o 
   4   7   3      606.91      636.64     36.86 o 
   5   7   3        9.13        8.14      3.80 o 
   6   7   3      255.62      224.57      7.43 o 
   7   7   3        8.31        1.10      2.73 o 
  -7   8   3       62.29       71.56      5.92 o 
  -6   8   3       53.72       58.07      4.21 o 
  -5   8   3     1391.09     1284.73     52.13 o 
  -4   8   3       47.14       71.09      5.15 o 
  -3   8   3      941.34      885.68     37.31 o 
  -2   8   3      108.08      124.49      4.02 o 
  -1   8   3     3506.38     3740.63    146.82 o 
   0   8   3     5078.94     5769.09     62.21 o 
   1   8   3      443.57      568.22      8.44 o 
   2   8   3     2552.17     2272.90     78.62 o 
   3   8   3      205.40      178.68     11.03 o 
   4   8   3     1764.10     1548.68     56.14 o 
   5   8   3      584.54      634.19     39.40 o 
   6   8   3      142.59      140.16      3.63 o 
   7   8   3      721.41      657.36     26.48 o 
  -7   9   3      368.56      354.04     23.24 o 
  -6   9   3      128.86      155.62      7.97 o 
  -5   9   3       72.09       57.49      6.07 o 
  -4   9   3     2218.31     2411.34     99.13 o 
  -3   9   3      272.21      201.07      7.88 o 
  -2   9   3     3965.80     3646.55     73.24 o 
  -1   9   3       38.79       19.88      4.61 o 
   0   9   3      438.22      312.11      9.92 o 
   1   9   3     5516.42     6203.57     60.57 o 
   2   9   3      192.48      224.31      6.63 o 
   3   9   3     1095.78     1136.50     51.49 o 
   4   9   3      376.81      375.87     25.16 o 
   5   9   3      491.91      472.43     44.70 o 
   6   9   3      941.03      888.38     23.18 o 
  -6  10   3      164.13      175.88     10.06 o 
  -5  10   3     1706.01     1644.70     84.28 o 
  -4  10   3       35.48       38.68      3.13 o 
  -3  10   3      573.82      548.46     28.17 o 
  -2  10   3      127.90      127.58      6.03 o 
  -1  10   3     1068.21     1196.74     25.95 o 
   0  10   3     1297.91     1453.91     20.90 o 
   1  10   3       17.42       42.20      5.32 o 
   2  10   3      349.81      361.61      5.62 o 
   3  10   3      130.22      115.83      4.50 o 
   4  10   3       85.02       95.17      4.37 o 
   5  10   3      114.92       92.08     12.49 o 
   6  10   3       12.02       21.35      5.90 o 
  -6  11   3        2.95        2.68      3.10 o 
  -5  11   3      134.35      146.23     13.00 o 
  -4  11   3        7.17        4.44      2.62 o 
  -3  11   3       12.70       29.59      3.83 o 
  -2  11   3        0.26        7.53      3.76 o 
  -1  11   3      194.39      211.35      8.36 o 
   0  11   3       11.01       10.49      7.65 o 
   1  11   3      212.30      252.55      5.23 o 
   2  11   3       29.58       51.36      3.48 o 
   3  11   3       55.41       49.72      3.80 o 
   4  11   3        1.15        5.66      4.89 o 
   5  11   3        7.32        5.21      5.32 o 
   6  11   3      125.40      118.30      5.89 o 
  -6  12   3       21.05       31.41      3.29 o 
  -5  12   3      261.21      226.34     11.57 o 
  -4  12   3        4.86       10.06      3.02 o 
  -3  12   3      440.56      455.41     12.83 o 
  -2  12   3       22.14       24.83      3.16 o 
  -1  12   3      242.11      292.33      9.12 o 
   0  12   3      360.70      400.57     17.55 o 
   1  12   3        3.50        3.40      4.85 o 
   2  12   3      306.31      320.13      6.86 o 
   3  12   3        1.67        0.83      3.45 o 
   4  12   3       81.38       79.31      4.36 o 
   5  12   3        7.33        8.65      4.16 o 
  -5  13   3        7.09       13.94      2.90 o 
  -4  13   3      315.97      301.88      9.51 o 
  -3  13   3        2.98       10.46      3.26 o 
  -2  13   3      572.42      628.77     46.20 o 
  -1  13   3      230.21      193.17      8.49 o 
   0  13   3      257.02      214.37      4.91 o 
   1  13   3     1375.49     1451.01     26.88 o 
   2  13   3        0.82        7.05      4.38 o 
   3  13   3      529.67      571.13      7.60 o 
   4  13   3      181.21      170.87      5.79 o 
   5  13   3      189.82      189.48      6.36 o 
  -5  14   3      364.88      341.53     18.74 o 
  -4  14   3       23.19       27.81      3.91 o 
  -3  14   3      388.82      351.89     13.01 o 
  -2  14   3      281.84      324.70     31.17 o 
  -1  14   3      410.46      422.35     10.39 o 
   0  14   3     1703.72     1832.92     16.45 o 
   1  14   3       29.62       73.69      5.16 o 
   2  14   3     1199.90     1200.79     18.04 o 
   3  14   3      118.29      118.56      3.92 o 
   4  14   3      427.84      372.12     14.36 o 
  -4  15   3      403.18      432.37      7.74 o 
  -3  15   3        0.27       -1.50      5.31 o 
  -2  15   3      906.19      901.32     65.69 o 
  -1  15   3      162.01      183.58     10.03 o 
   0  15   3       29.55       39.87      7.54 o 
   1  15   3     1823.91     1838.33     27.51 o 
   2  15   3        0.02        1.09      3.52 o 
   3  15   3      302.95      320.87      7.17 o 
   4  15   3       51.21       51.06      3.89 o 
  -3  16   3      244.03      230.96      6.55 o 
  -2  16   3       11.44       12.93      4.33 o 
  -1  16   3      255.90      237.29     11.82 o 
   0  16   3      156.76      156.72     11.92 o 
   1  16   3       89.66       74.14      5.30 o 
   2  16   3      186.64      223.90      5.52 o 
   3  16   3        1.79        3.26      4.12 o 
  -2  17   3       19.98       29.38      4.32 o 
  -1  17   3       23.24       18.09      5.07 o 
   0  17   3       15.85       12.97      4.93 o 
   1  17   3        1.21        8.10      4.92 o 
   2  17   3       77.80       81.40      5.03 o 
   0  18   3       32.22       23.33      4.35 o 
  -8   0   4      748.78      681.65      8.34 o 
  -7   0   4      253.71      258.24      6.06 o 
  -6   0   4      435.66      396.39      6.44 o 
  -5   0   4       37.35       36.68      5.35 o 
  -4   0   4     9319.36    10786.37    369.41 o 
  -3   0   4     1149.71     1245.93     18.42 o 
  -2   0   4     3034.56     3297.20     57.46 o 
  -1   0   4      727.68      545.36      8.06 o 
   0   0   4      423.19      388.71     11.06 o 
   2   0   4     1455.61     1940.92     18.31 o 
   3   0   4     1595.86     1724.29    113.95 o 
   4   0   4     1898.63     1730.48    152.09 o 
   5   0   4      174.11      269.95     14.27 o 
   6   0   4      461.27      538.21      8.17 o 
   7   0   4        5.19        3.16      5.01 o 
  -8   1   4      107.62      124.86      5.11 o 
  -7   1   4      664.81      742.11      8.82 o 
  -6   1   4       54.28       62.93      3.88 o 
  -5   1   4     1075.51     1154.13     14.23 o 
  -4   1   4        3.96        2.53      3.62 o 
  -3   1   4     3441.79     3325.42     69.66 o 
  -2   1   4     5960.05     6520.79     90.83 o 
  -1   1   4     1155.48      952.10     13.18 o 
   0   1   4      620.10      663.07     10.11 o 
   1   1   4      406.75      392.37     14.03 o 
   2   1   4     3907.46     3982.44     33.78 o 
   3   1   4     1395.02     1339.56     44.31 o 
   4   1   4      618.74      555.71     22.96 o 
   5   1   4     1372.24     1509.56     23.21 o 
   6   1   4        1.75        6.43      3.36 o 
   7   1   4      653.67      715.15      8.30 o 
  -8   2   4        6.14        8.65      3.23 o 
  -7   2   4       26.81       30.67      3.16 o 
  -6   2   4       20.19       16.94      3.41 o 
  -5   2   4      200.32      208.23      6.26 o 
  -4   2   4     1153.75     1328.77     30.34 o 
  -3   2   4      555.00      580.44     16.49 o 
  -2   2   4      228.81      276.54      4.45 o 
  -1   2   4      124.25      138.01      4.19 o 
   0   2   4      249.41      258.07     19.65 o 
   1   2   4     2296.10     2584.96     43.09 o 
   2   2   4      290.58      219.62     11.48 o 
   3   2   4       47.47       22.43      4.52 o 
   4   2   4     1350.10     1600.17     31.99 o 
   5   2   4      296.71      414.19      5.72 o 
   6   2   4      799.19      785.39     21.13 o 
   7   2   4       11.92        7.81      3.58 o 
  -8   3   4       17.91       14.91      3.37 o 
  -7   3   4       59.93       61.49      3.03 o 
  -6   3   4        0.76        1.08      2.80 o 
  -5   3   4       32.32       43.32      3.13 o 
  -4   3   4       32.89       61.77      3.87 o 
  -3   3   4       42.60       27.56      2.96 o 
  -2   3   4      345.92      424.83      8.62 o 
  -1   3   4      683.08      553.33      6.74 o 
   0   3   4       34.89       63.84      5.93 o 
   2   3   4        0.39        6.42      4.59 o 
   3   3   4       74.18       97.47      5.14 o 
   4   3   4      622.69      676.89     17.15 o 
   5   3   4        6.22        3.33      2.64 o 
   6   3   4      158.82      177.32      4.81 o 
   7   3   4        1.06        9.94      3.51 o 
  -7   4   4      166.91      165.82      3.18 o 
  -6   4   4       10.90       18.86      2.53 o 
  -5   4   4      132.34      141.11      2.92 o 
  -4   4   4     1125.88     1287.48     17.63 o 
  -3   4   4      898.43      888.59     24.16 o 
  -2   4   4      856.43      874.06     17.10 o 
  -1   4   4      899.56      853.43     46.93 o 
   0   4   4      464.33      441.96      8.70 o 
   2   4   4       35.78       39.78      6.28 o 
   3   4   4     1416.73     1632.88     74.74 o 
   4   4   4     1465.99     1419.89     58.73 o 
   5   4   4       58.02       55.40      3.11 o 
   6   4   4      167.11      158.06      4.23 o 
   7   4   4       19.62       16.57      3.60 o 
  -7   5   4      480.15      468.65      4.13 o 
  -6   5   4      147.51      183.06      5.26 o 
  -5   5   4      726.57      710.73     11.22 o 
  -4   5   4       27.38       38.87      3.04 o 
  -3   5   4      668.91      596.42     16.44 o 
  -2   5   4     7600.69     7335.94    265.91 o 
  -1   5   4     1086.09      907.26     37.26 o 
   0   5   4     1211.99     1165.86     51.73 o 
   1   5   4      198.01      220.55     16.18 o 
   2   5   4     4556.82     4027.16     46.63 o 
   3   5   4     1072.28     1099.41     15.32 o 
   4   5   4        2.66        3.99      3.67 o 
   5   5   4      634.94      698.53     19.69 o 
   6   5   4      133.86      137.11      3.86 o 
   7   5   4      662.80      691.16     19.39 o 
  -7   6   4      385.77      406.19      3.90 o 
  -6   6   4      640.39      742.82     16.85 o 
  -5   6   4       68.08       74.68      3.18 o 
  -4   6   4     2779.65     2849.70     79.44 o 
  -3   6   4       30.05       27.04      3.34 o 
  -2   6   4     1320.75     1380.22     13.63 o 
  -1   6   4     4016.02     3798.00     59.49 o 
   0   6   4      833.29      785.36     31.63 o 
   1   6   4     2257.29     1906.70     31.49 o 
   2   6   4        3.34        0.82      6.77 o 
   3   6   4     1651.93     1469.05     17.96 o 
   4   6   4     1071.66     1257.07     38.37 o 
   5   6   4      258.51      287.87      6.76 o 
   6   6   4      794.42      960.25     15.88 o 
   7   6   4       59.60       66.33      3.38 o 
  -7   7   4      186.81      182.89      4.37 o 
  -6   7   4      282.04      347.16     10.88 o 
  -5   7   4      284.15      306.76     11.74 o 
  -4   7   4      274.59      190.34      3.98 o 
  -3   7   4     1405.34     1201.15     28.91 o 
  -2   7   4      436.55      414.34      5.32 o 
  -1   7   4      330.14      204.10      8.20 o 
   0   7   4     3073.71     3120.39    142.98 o 
   1   7   4      334.38      307.28     12.76 o 
   2   7   4     5729.95     6067.03    143.04 o 
   3   7   4      365.04      257.37      7.00 o 
   4   7   4      219.29      209.46     11.78 o 
   5   7   4      573.80      521.06     29.64 o 
   6   7   4        4.00        6.99      3.19 o 
   7   7   4      267.38      285.52      9.62 o 
  -7   8   4       74.79       86.33      2.88 o 
  -6   8   4       91.46       78.63      3.77 o 
  -5   8   4       59.79       77.21      3.76 o 
  -4   8   4        2.80        2.43      3.34 o 
  -3   8   4        9.35       11.85      3.33 o 
  -2   8   4      140.00      159.27      3.63 o 
  -1   8   4     2600.52     2470.13     87.56 o 
   0   8   4       28.15       28.73      9.92 o 
   1   8   4      260.15      241.48     11.17 o 
   2   8   4        1.42        0.62      4.19 o 
   3   8   4       16.00       29.91      4.03 o 
   4   8   4       31.07       31.65      5.81 o 
   5   8   4        1.78        6.35      4.61 o 
   6   8   4       13.39       19.30      4.44 o 
  -7   9   4        3.20       10.89      5.03 o 
  -6   9   4       54.49       47.63      5.02 o 
  -5   9   4       68.03       55.21      4.03 o 
  -4   9   4       23.53       26.80      4.00 o 
  -3   9   4        0.74        4.30      3.74 o 
  -2   9   4       32.89       26.88      2.89 o 
  -1   9   4        7.29        8.28      3.81 o 
   0   9   4      795.14      727.02     14.23 o 
   1   9   4       17.68        6.47      5.27 o 
   2   9   4      385.35      451.68     12.84 o 
   3   9   4      466.24      384.95      7.80 o 
   4   9   4       60.63       48.16      4.25 o 
   5   9   4       75.62       81.64      6.21 o 
   6   9   4       21.58       31.33      4.40 o 
  -6  10   4      362.89      328.08     15.85 o 
  -5  10   4       91.72      133.67      8.37 o 
  -4  10   4      920.11     1018.85     22.05 o 
  -3  10   4      484.61      498.71     18.02 o 
  -2  10   4      444.88      556.61      5.70 o 
  -1  10   4     1031.28     1084.84     74.62 o 
   0  10   4       11.36        4.17      7.65 o 
   1  10   4      692.30      733.07     12.32 o 
   2  10   4       57.10       70.44      4.57 o 
   3  10   4      337.90      380.22      6.61 o 
   4  10   4       14.32       12.45      4.88 o 
   5  10   4      103.27       95.49      6.46 o 
   6  10   4      331.84      338.53      6.64 o 
  -6  11   4      106.06      114.15      7.12 o 
  -5  11   4     1099.50     1010.42     31.83 o 
  -4  11   4      530.32      494.24     20.22 o 
  -3  11   4     1406.10     1307.11     36.95 o 
  -2  11   4      195.89      238.83      4.73 o 
  -1  11   4     1807.90     1968.36    116.67 o 
   0  11   4      758.98     1004.42     17.01 o 
   1  11   4      173.31      141.32     11.30 o 
   2  11   4     1004.30      884.47     26.42 o 
   3  11   4        7.46        9.95      3.47 o 
   4  11   4      257.85      269.84      8.80 o 
   5  11   4      697.74      674.05     40.54 o 
   6  11   4        0.23        4.41      6.00 o 
  -6  12   4      178.40      147.43     10.97 o 
  -5  12   4       10.98        9.96      3.79 o 
  -4  12   4      555.83      465.29      5.00 o 
  -3  12   4       54.78       65.63      5.96 o 
  -2  12   4      245.84      261.80      9.14 o 
  -1  12   4      775.12      761.37     13.74 o 
   0  12   4       33.66       44.13      7.87 o 
   1  12   4     1820.89     1717.05     15.53 o 
   2  12   4      311.93      331.35     13.63 o 
   3  12   4      166.13      138.60      5.13 o 
   4  12   4      630.53      732.23     21.66 o 
   5  12   4      102.69      127.46      4.95 o 
  -5  13   4       48.41       46.90      3.18 o 
  -4  13   4      111.19      103.60      3.73 o 
  -3  13   4       26.49       33.04      3.19 o 
  -2  13   4      144.04      140.55      3.95 o 
  -1  13   4        7.29       21.31      7.63 o 
   0  13   4      440.44      538.02     33.24 o 
   1  13   4      977.31     1065.05     57.37 o 
   2  13   4      245.15      294.76      5.60 o 
   3  13   4        1.22        5.62      3.38 o 
   4  13   4      155.67      157.39      5.55 o 
   5  13   4      245.95      270.04      7.42 o 
  -5  14   4        2.98        2.48      2.87 o 
  -4  14   4       82.96       87.89      5.10 o 
  -3  14   4       34.91       38.00      3.60 o 
  -2  14   4        3.07        1.47      5.26 o 
  -1  14   4       17.95       13.62      5.34 o 
   0  14   4       26.94       26.38      4.94 o 
   1  14   4        4.98       19.93      5.10 o 
   2  14   4        2.53        7.02      4.20 o 
   3  14   4        0.28       -3.42      3.89 o 
   4  14   4        0.62        2.08      3.90 o 
  -4  15   4       46.65       48.84      4.85 o 
  -3  15   4        5.38        1.98      4.41 o 
  -2  15   4       34.75       29.73      4.56 o 
  -1  15   4       14.62       19.69      5.69 o 
   0  15   4      237.59      316.14      9.00 o 
   1  15   4      190.43      185.48      4.96 o 
   2  15   4      111.58      123.60      4.89 o 
   3  15   4       41.42       28.47      4.50 o 
   4  15   4       56.64       37.91      4.90 o 
  -3  16   4       40.33       46.39      4.75 o 
  -2  16   4      318.36      349.38      7.20 o 
  -1  16   4      276.22      269.53      6.91 o 
   0  16   4      130.74      143.59      4.56 o 
   1  16   4      489.31      442.30     12.18 o 
   2  16   4      100.41      100.28      4.33 o 
   3  16   4      188.81      177.69      5.22 o 
  -2  17   4       95.05      101.10      5.02 o 
  -1  17   4      281.11      315.90      6.41 o 
   0  17   4      504.81      480.93     25.74 o 
   1  17   4       22.86       25.43      4.08 o 
   2  17   4      282.85      253.14      5.82 o 
  -8   1   5      196.43      164.28      7.43 o 
  -7   1   5        0.28       -0.42      3.16 o 
  -6   1   5      579.25      584.34     10.77 o 
  -5   1   5       49.86       56.10      2.81 o 
  -4   1   5     3586.43     3887.96     74.50 o 
  -3   1   5      944.26     1325.28     49.71 o 
  -2   1   5      856.27     1052.90     44.35 o 
  -1   1   5     2724.29     2680.38     44.40 o 
   0   1   5     1355.00     1652.41     13.05 o 
   1   1   5       17.71       58.00      9.51 o 
   2   1   5     1200.58     1416.02     16.94 o 
   3   1   5      290.33      334.87     19.51 o 
   4   1   5      345.60      325.23      5.40 o 
   5   1   5       30.29       14.43      3.52 o 
   6   1   5       71.36       57.88      3.82 o 
   7   1   5      150.51      174.49      4.34 o 
  -7   2   5      681.25      710.37      5.63 o 
  -6   2   5        0.57        4.88      3.40 o 
  -5   2   5      424.01      509.18     15.75 o 
  -4   2   5     2942.45     2749.32     61.40 o 
  -3   2   5      944.50      926.53     18.06 o 
  -2   2   5      539.82      422.97      4.65 o 
  -1   2   5       43.92       77.97      3.65 o 
   0   2   5     2652.16     2516.85    151.51 o 
   1   2   5      658.82     1012.58     22.17 o 
   2   2   5     5247.63     5795.18    277.91 o 
   3   2   5      707.68      617.61     34.02 o 
   4   2   5      179.44      245.45      5.47 o 
   5   2   5      872.32     1039.60     46.47 o 
   6   2   5        4.77        5.93      3.62 o 
   7   2   5      613.00      673.26     15.20 o 
  -7   3   5       25.39       33.32      2.70 o 
  -6   3   5      408.34      390.44      6.46 o 
  -5   3   5       35.12       56.20      3.17 o 
  -4   3   5      173.11      215.55      3.74 o 
  -3   3   5     5082.43     5515.16    196.62 o 
  -2   3   5      129.83      121.72      3.98 o 
  -1   3   5     6572.67     6503.31     57.93 o 
   0   3   5     1062.82     1029.54     37.09 o 
   1   3   5     2587.14     2638.03    117.91 o 
   2   3   5     4829.92     5197.60     64.17 o 
   3   3   5     2013.05     1967.41     32.83 o 
   4   3   5     1617.67     1704.09     17.46 o 
   5   3   5        1.30        2.00      4.05 o 
   6   3   5      546.57      632.70     18.08 o 
   7   3   5      185.63      185.05      4.16 o 
  -7   4   5      556.03      577.86      8.24 o 
  -6   4   5       53.25       85.09      2.95 o 
  -5   4   5      366.19      382.50      7.22 o 
  -4   4   5      188.00      189.92      7.43 o 
  -3   4   5     1612.31     1669.34     35.46 o 
  -2   4   5     4635.85     4417.36     26.01 o 
  -1   4   5      918.21     1037.11     12.78 o 
   0   4   5     1414.70     1254.72     14.07 o 
   1   4   5     2465.28     2625.82     52.41 o 
   2   4   5     2384.08     2160.53     49.93 o 
   3   4   5     1426.79     1574.86    117.37 o 
   4   4   5       48.07       88.15      6.79 o 
   5   4   5      872.20      823.55     26.55 o 
   6   4   5      252.26      252.32     15.19 o 
   7   4   5      257.36      314.64      9.02 o 
  -7   5   5        5.05        6.20      3.03 o 
  -6   5   5      176.33      168.04      2.84 o 
  -5   5   5      708.53      753.02     16.87 o 
  -4   5   5       48.46       50.65      2.86 o 
  -3   5   5       82.99      103.50      4.72 o 
  -2   5   5       59.00       51.62      3.68 o 
  -1   5   5      329.43      374.45     19.93 o 
   0   5   5        7.71       14.89      5.26 o 
   1   5   5        1.52        1.70     13.50 o 
   2   5   5        0.58       -0.35      6.87 o 
   3   5   5        2.13       11.41      4.46 o 
   4   5   5      295.45      315.57     31.41 o 
   5   5   5       42.18       43.77      5.49 o 
   6   5   5      111.72      123.93      7.35 o 
   7   5   5       43.85       45.11      5.05 o 
  -7   6   5       24.17       20.79      3.10 o 
  -6   6   5       43.74       59.11      3.30 o 
  -5   6   5      649.24      559.73     13.92 o 
  -4   6   5       20.65       27.61      5.68 o 
  -3   6   5       19.58       14.14      3.44 o 
  -2   6   5      624.27      752.40     12.42 o 
  -1   6   5      130.32      143.22      4.09 o 
   0   6   5     1155.44     1274.30     63.79 o 
   1   6   5        6.04       35.62     11.80 o 
   2   6   5      108.81       51.92      6.54 o 
   3   6   5      287.23      349.88      8.81 o 
   4   6   5       16.14       24.36      6.15 o 
   5   6   5       20.04       13.40      6.06 o 
   6   6   5        0.08        4.28      6.08 o 
   7   6   5      130.63      123.35      9.57 o 
  -7   7   5        4.87       10.49      3.06 o 
  -6   7   5      291.30      291.64      6.96 o 
  -5   7   5       95.21      132.57      4.75 o 
  -4   7   5      306.67      345.16     10.45 o 
  -3   7   5      970.67      946.62     21.47 o 
  -2   7   5      637.05      619.06      7.58 o 
  -1   7   5       66.31       80.71      3.77 o 
   0   7   5     1180.40     1130.31     84.31 o 
   1   7   5      220.57      255.28     12.78 o 
   2   7   5     1132.55     1106.73     15.46 o 
   3   7   5        0.82        9.37      6.32 o 
   4   7   5      479.96      557.56      9.21 o 
   5   7   5       30.37       29.92      4.95 o 
   6   7   5      460.95      430.99     19.50 o 
  -7   8   5      428.74      406.60     18.14 o 
  -6   8   5       78.69       75.43      3.52 o 
  -5   8   5      826.65      972.44     35.69 o 
  -4   8   5      949.69      869.53     29.33 o 
  -3   8   5     1768.83     1707.55     19.65 o 
  -2   8   5     2188.67     2085.69     26.51 o 
  -1   8   5      227.58      249.95      4.70 o 
   0   8   5     1943.25     1897.05    193.94 o 
   1   8   5     1535.96     1631.05     28.08 o 
   2   8   5     1671.38     1840.89     23.13 o 
   3   8   5      420.19      365.67      9.06 o 
   4   8   5       31.45       32.47      7.48 o 
   5   8   5     1063.04     1044.48     23.29 o 
   6   8   5       79.70       68.14      6.22 o 
  -6   9   5      825.38      738.54     27.36 o 
  -5   9   5      217.18      208.52     12.04 o 
  -4   9   5     1172.48     1000.61      8.89 o 
  -3   9   5      282.55      332.53      6.17 o 
  -2   9   5      660.74      813.94      7.15 o 
  -1   9   5     3307.98     3336.24     79.89 o 
   0   9   5        4.40       -0.72      5.11 o 
   1   9   5     2126.50     1950.65     79.94 o 
   2   9   5      935.99     1000.50     13.77 o 
   3   9   5      945.68      940.72     14.21 o 
   4   9   5      628.54      634.46     10.51 o 
   5   9   5       16.02       13.49      5.92 o 
   6   9   5      387.93      402.47      7.88 o 
  -6  10   5        8.74        8.06      4.34 o 
  -5  10   5       58.10       64.71      3.77 o 
  -4  10   5      259.86      263.90      3.77 o 
  -3  10   5      203.76      193.03      4.33 o 
  -2  10   5      453.30      436.97      4.95 o 
  -1  10   5      840.30      700.27     12.33 o 
   0  10   5      172.10      186.89      8.77 o 
   1  10   5      329.41      354.54     11.84 o 
   2  10   5      103.96      113.66      5.27 o 
   3  10   5       98.71       75.03      6.56 o 
   4  10   5       15.28       10.33      7.06 o 
   5  10   5      388.73      339.10      8.02 o 
   6  10   5      159.18      166.39     10.85 o 
  -6  11   5        0.13       11.61      3.94 o 
  -5  11   5        0.44        4.65      3.31 o 
  -4  11   5       80.27      101.87      3.45 o 
  -3  11   5        0.06       -2.17      3.74 o 
  -2  11   5        7.68        5.79      3.26 o 
  -1  11   5       62.48      113.08      3.94 o 
   0  11   5      360.05      349.06     10.43 o 
   1  11   5       75.91       55.81      4.93 o 
   2  11   5        0.07        6.07      4.29 o 
   3  11   5       18.67       20.33      4.81 o 
   4  11   5       86.60       82.31      7.38 o 
   5  11   5       43.33       44.99      7.36 o 
  -5  12   5       77.81       86.14      3.29 o 
  -4  12   5        0.31        7.78      3.37 o 
  -3  12   5       65.33       56.55      4.40 o 
  -2  12   5      277.48      279.72      5.96 o 
  -1  12   5        1.01        9.22      7.42 o 
   0  12   5      103.42      155.40      8.61 o 
   1  12   5       27.85       32.92      3.88 o 
   2  12   5       60.17       71.39      4.78 o 
   3  12   5       10.70       10.88      5.10 o 
   4  12   5        1.59       10.96      6.69 o 
   5  12   5        8.33       20.12      5.52 o 
  -5  13   5       29.41       13.72      3.13 o 
  -4  13   5      178.87      191.36      4.13 o 
  -3  13   5      211.31      211.27      4.57 o 
  -2  13   5      185.75      205.47      6.62 o 
  -1  13   5      644.56      747.33     14.11 o 
   0  13   5      260.83      214.60      9.24 o 
   1  13   5      643.89      684.60     20.04 o 
   2  13   5      281.98      268.09      5.69 o 
   3  13   5      213.29      168.46      4.93 o 
   4  13   5      319.58      345.20      9.47 o 
  -4  14   5      221.16      210.17      5.21 o 
  -3  14   5      164.61      179.27      4.52 o 
  -2  14   5      627.80      630.28      7.95 o 
  -1  14   5      152.06      146.94      5.62 o 
   0  14   5      864.04      817.93      9.23 o 
   1  14   5      509.55      584.45      7.81 o 
   2  14   5      707.77      753.05     17.86 o 
   3  14   5      513.23      536.42      7.46 o 
   4  14   5      104.47      110.61      5.99 o 
  -4  15   5      262.06      264.23      5.87 o 
  -3  15   5      186.08      210.03      4.01 o 
  -2  15   5      107.95      110.05      4.78 o 
  -1  15   5      862.21      835.19     48.27 o 
   0  15   5        7.41       13.71      4.72 o 
   1  15   5      247.56      244.44      5.79 o 
   2  15   5       94.81       73.73      5.65 o 
   3  15   5      196.45      174.37      5.01 o 
  -3  16   5      161.14      167.67     12.11 o 
  -2  16   5       65.29       90.97      4.75 o 
  -1  16   5       65.18       57.89      5.25 o 
   0  16   5      118.67      118.32      5.89 o 
   1  16   5       55.89       44.48      4.00 o 
   2  16   5      168.26      159.99      5.27 o 
  -1  17   5        0.85        2.58      5.65 o 
   0  17   5       62.09       44.61      5.25 o 
   1  17   5       36.78       43.52      5.12 o 
  -7   0   6       67.07       68.87      5.10 o 
  -6   0   6     1918.93     2020.24     89.38 o 
  -5   0   6      957.90      919.86     64.43 o 
  -4   0   6      831.85      775.29     72.13 o 
  -3   0   6     1865.00     1951.52     49.24 o 
  -2   0   6       44.29       68.79      4.69 o 
  -1   0   6     5915.58     6602.64    119.50 o 
   0   0   6       39.21       19.86      6.95 o 
   1   0   6      510.24      620.43     13.95 o 
   2   0   6     2146.37     2098.50    176.08 o 
   3   0   6       20.26       34.95     11.88 o 
   4   0   6      448.74      705.42     13.93 o 
   5   0   6       10.09       39.90      8.00 o 
   6   0   6      699.36      684.30     14.76 o 
   7   0   6      611.97      670.00     14.87 o 
  -7   1   6      562.05      564.94      6.94 o 
  -6   1   6        2.67        5.18      2.87 o 
  -5   1   6      615.13      723.95     14.40 o 
  -4   1   6     1973.30     2107.05     39.63 o 
  -3   1   6      815.92     1041.57     31.62 o 
  -2   1   6     2456.26     2377.85     94.91 o 
  -1   1   6      188.19      175.94      4.04 o 
   0   1   6     3758.51     3673.98     27.41 o 
   1   1   6     4534.50     4841.71    401.98 o 
   2   1   6     1586.68     1706.65     29.39 o 
   3   1   6     2668.77     2737.35     90.96 o 
   4   1   6        1.45        0.96      3.80 o 
   5   1   6      773.38      707.82     25.00 o 
   6   1   6      309.45      317.92     17.74 o 
   7   1   6      102.85       97.16      6.60 o 
  -7   2   6       31.82       34.85      3.40 o 
  -6   2   6      346.67      326.18      9.02 o 
  -5   2   6        3.65        6.66      2.84 o 
  -4   2   6       73.54       84.07      3.93 o 
  -3   2   6      906.44      914.33     15.58 o 
  -2   2   6       18.81        4.70      2.82 o 
  -1   2   6     1778.40     1931.85     15.13 o 
   0   2   6      528.01      579.43     11.23 o 
   1   2   6      714.41      648.29     16.79 o 
   2   2   6     4722.51     5626.65     44.52 o 
   3   2   6      388.52      541.39     25.74 o 
   4   2   6      875.26      704.14     14.77 o 
   5   2   6       75.39      120.06      5.45 o 
   6   2   6      261.39      257.75     17.53 o 
   7   2   6       85.94       79.42      6.82 o 
  -7   3   6        0.54        7.42      4.38 o 
  -6   3   6      202.95      203.93      3.80 o 
  -5   3   6       51.81       53.93      3.52 o 
  -4   3   6       81.50      108.31      7.39 o 
  -3   3   6      113.83      116.01      3.39 o 
  -2   3   6      339.89      293.86      5.69 o 
  -1   3   6      434.22      412.00      7.84 o 
   0   3   6      154.15      121.82      5.05 o 
   1   3   6       96.69       98.34     10.61 o 
   2   3   6      979.49     1162.89     19.39 o 
   3   3   6       21.78        9.06      7.16 o 
   4   3   6       39.99       71.93      5.49 o 
   5   3   6       84.55       95.97      4.85 o 
   6   3   6       29.51       34.00      8.81 o 
   7   3   6        0.47        4.28      6.19 o 
  -7   4   6       11.91       15.45      3.19 o 
  -6   4   6      546.86      578.28     12.61 o 
  -5   4   6      362.11      362.84     12.71 o 
  -4   4   6        1.50        3.89      2.86 o 
  -3   4   6      471.33      480.16     17.00 o 
  -2   4   6      244.32      324.03      4.65 o 
  -1   4   6     2412.81     2410.10     35.17 o 
   0   4   6      387.50      313.35     10.56 o 
   1   4   6      241.36      208.27     23.62 o 
   2   4   6     1372.81     1496.47     21.70 o 
   3   4   6        0.23        6.50      4.95 o 
   4   4   6      366.09      380.27     10.43 o 
   5   4   6        1.70        3.39      4.89 o 
   6   4   6      385.09      422.98     25.13 o 
  -7   5   6      376.92      385.30      7.43 o 
  -6   5   6       45.12       45.79      2.83 o 
  -5   5   6      149.62      208.88      3.99 o 
  -4   5   6     2274.77     2203.02     65.83 o 
  -3   5   6      252.82      303.07      8.10 o 
  -2   5   6      877.30      819.05      6.97 o 
  -1   5   6      149.30      145.98      7.14 o 
   0   5   6      607.81      596.79      7.48 o 
   1   5   6     1249.29     1464.59     35.85 o 
   2   5   6        1.69        8.62      4.48 o 
   3   5   6     1803.76     2064.49     23.36 o 
   4   5   6       43.02       42.56      5.69 o 
   5   5   6      594.35      607.82     13.07 o 
   6   5   6      191.90      203.05      9.63 o 
  -7   6   6        0.41        0.05      2.87 o 
  -6   6   6      884.61      794.12     16.13 o 
  -5   6   6       20.43       16.69      2.95 o 
  -4   6   6      108.87      108.58      2.96 o 
  -3   6   6     2327.40     2225.95     46.48 o 
  -2   6   6       53.09       38.42      3.88 o 
  -1   6   6     5333.97     5205.39     76.77 o 
   0   6   6      228.03      231.61      7.58 o 
   1   6   6     1134.76     1081.17     30.55 o 
   2   6   6     2516.93     2336.74     30.61 o 
   3   6   6      368.67      378.96      6.97 o 
   4   6   6     1045.13     1048.47     13.67 o 
   5   6   6      917.55     1007.67     16.93 o 
   6   6   6      174.37      181.79      5.73 o 
  -7   7   6      561.34      533.06     12.66 o 
  -6   7   6      158.01      154.58      4.43 o 
  -5   7   6       41.27       47.17      2.96 o 
  -4   7   6      386.96      413.87      9.46 o 
  -3   7   6      402.42      397.21      7.08 o 
  -2   7   6     3357.01     3205.91     42.16 o 
  -1   7   6      510.58      512.12     10.93 o 
   0   7   6     2160.87     1944.93     72.41 o 
   1   7   6      610.04      601.33     20.84 o 
   2   7   6      747.70      752.27     12.02 o 
   3   7   6      493.83      536.30     11.29 o 
   4   7   6        2.71       -5.97      5.97 o 
   5   7   6      317.60      359.18     10.53 o 
   6   7   6      109.33      117.36      9.20 o 
  -6   8   6       51.05       83.46      5.56 o 
  -5   8   6       30.54       11.79      3.59 o 
  -4   8   6        0.15       -0.29      2.86 o 
  -3   8   6      306.11      318.45      7.77 o 
  -2   8   6      492.90      468.86     13.11 o 
  -1   8   6      361.97      465.27     20.39 o 
   0   8   6       16.61       13.78      5.62 o 
   1   8   6      163.44      156.03     12.82 o 
   2   8   6       28.68       27.14      4.62 o 
   3   8   6      447.91      406.14      9.98 o 
   4   8   6      105.12      109.54      5.37 o 
   5   8   6       27.90       32.89      6.49 o 
   6   8   6        5.00       20.37      8.59 o 
  -6   9   6        9.44       15.56      3.05 o 
  -5   9   6       26.22       35.08      4.04 o 
  -4   9   6      401.34      423.39     14.22 o 
  -3   9   6      237.19      247.79      4.80 o 
  -2   9   6       39.60       36.99      3.97 o 
  -1   9   6       13.21       17.52      3.37 o 
   0   9   6        2.69       10.10      5.05 o 
   1   9   6      656.04      658.69     18.02 o 
   2   9   6        1.90        4.99      6.42 o 
   3   9   6        1.49        8.88      6.87 o 
   4   9   6      144.97      163.38      6.73 o 
   5   9   6        9.82       13.59      4.34 o 
   6   9   6        1.24        5.48      8.24 o 
  -6  10   6      237.07      233.52     12.70 o 
  -5  10   6       59.00       39.42      3.38 o 
  -4  10   6      280.80      217.29      4.15 o 
  -3  10   6      873.43      942.96     13.31 o 
  -2  10   6       39.52       32.90      3.51 o 
  -1  10   6      110.20      153.90      4.91 o 
   0  10   6       13.24       33.58      7.46 o 
   1  10   6      255.80      247.22      7.35 o 
   2  10   6      615.24      530.23      9.98 o 
   3  10   6       14.18       14.91      4.62 o 
   4  10   6      255.27      268.51      7.38 o 
   5  10   6       16.12       11.85      6.21 o 
  -5  11   6      403.02      382.89      9.21 o 
  -4  11   6      369.25      367.22     12.13 o 
  -3  11   6      250.34      309.73      5.05 o 
  -2  11   6      519.00      415.71      4.82 o 
  -1  11   6      138.35      135.69     13.13 o 
   0  11   6      710.41      617.88     13.44 o 
   1  11   6      502.17      642.45     22.34 o 
   2  11   6       12.66       23.17      5.77 o 
   3  11   6      792.01      732.58     12.54 o 
   4  11   6       12.24        9.16      5.60 o 
   5  11   6      366.60      392.68      7.60 o 
  -5  12   6       10.93       19.92      3.25 o 
  -4  12   6        8.75        7.76      3.09 o 
  -3  12   6     1127.85     1185.31     25.40 o 
  -2  12   6       12.04       18.78      3.90 o 
  -1  12   6      337.16      408.18     22.91 o 
   0  12   6      390.20      490.41     13.15 o 
   1  12   6        1.71        5.31      5.18 o 
   2  12   6     1369.60     1353.59     17.90 o 
   3  12   6      178.14      193.76      6.34 o 
   4  12   6      285.91      276.89      7.32 o 
  -5  13   6        8.67        2.55      3.97 o 
  -4  13   6      189.19      167.98      5.83 o 
  -3  13   6        9.53       19.50      3.88 o 
  -2  13   6      181.75      257.56      4.18 o 
  -1  13   6      173.37      156.62     11.08 o 
   0  13   6      164.94      171.41      9.02 o 
   1  13   6       99.47       84.77      5.11 o 
   2  13   6       79.52       52.36      4.13 o 
   3  13   6      247.77      297.53      8.67 o 
   4  13   6        1.00        0.78      7.34 o 
  -4  14   6       10.60       10.39      3.49 o 
  -3  14   6        3.70        7.39      4.39 o 
  -2  14   6        1.73        6.73      3.50 o 
  -1  14   6        8.40       12.12      3.92 o 
   0  14   6        3.40        4.01      3.63 o 
   1  14   6        0.03        7.71      3.62 o 
   2  14   6       15.07       13.16      4.63 o 
   3  14   6        0.45       -3.78      6.95 o 
  -3  15   6        0.08       -3.72      3.72 o 
  -2  15   6      280.77      267.40     14.24 o 
  -1  15   6       96.81       74.60      8.37 o 
   0  15   6      145.27      118.49      5.15 o 
   1  15   6       11.75       14.72      5.10 o 
   2  15   6       77.45       70.92      4.82 o 
  -2  16   6       37.04       43.71      4.74 o 
  -1  16   6      465.51      458.99     10.27 o 
   0  16   6      165.61      151.91     11.95 o 
   1  16   6       39.78       45.05      4.79 o 
  -7   1   7        0.39       -2.04      3.48 o 
  -6   1   7      675.11      704.01     30.46 o 
  -5   1   7      374.34      365.14     16.55 o 
  -4   1   7       43.82       57.97      4.01 o 
  -3   1   7      427.35      407.41      9.82 o 
  -2   1   7      477.96      394.68      6.01 o 
  -1   1   7       19.63       27.20      2.85 o 
   0   1   7      621.57      791.04      9.92 o 
   1   1   7      236.95      343.46      7.65 o 
   2   1   7      785.57      671.87     14.51 o 
   3   1   7      113.50      221.75     13.51 o 
   4   1   7      168.81      210.95     11.36 o 
   5   1   7      230.77      286.37     12.00 o 
   6   1   7       52.88       54.50      6.68 o 
  -7   2   7      366.06      316.25      6.99 o 
  -6   2   7      668.70      647.52     27.99 o 
  -5   2   7      556.85      518.34     15.75 o 
  -4   2   7      310.57      387.68     15.89 o 
  -3   2   7       26.13        4.37      3.17 o 
  -2   2   7     3291.97     3240.63     46.81 o 
  -1   2   7     1052.33      895.98     11.09 o 
   0   2   7     2164.74     2053.95     15.14 o 
   1   2   7     1129.35     1095.63     61.20 o 
   2   2   7      387.55      424.72     13.97 o 
   3   2   7     1543.11     1700.90     50.58 o 
   4   2   7      125.15      189.87      5.80 o 
   5   2   7      400.36      288.81     41.34 o 
   6   2   7      391.82      414.17     15.54 o 
  -7   3   7      108.36      123.85      3.43 o 
  -6   3   7      518.81      507.95      7.75 o 
  -5   3   7     1112.21     1041.07     31.57 o 
  -4   3   7      329.15      339.11     15.63 o 
  -3   3   7     2804.94     2636.33     79.01 o 
  -2   3   7       49.10       56.38      3.61 o 
  -1   3   7     3311.92     3411.40     41.04 o 
   0   3   7     1908.35     1868.86     32.22 o 
   1   3   7      388.34      355.81      7.98 o 
   2   3   7     2509.79     2931.35     40.35 o 
   3   3   7      103.54      150.37      8.88 o 
   4   3   7      559.06      606.02     13.46 o 
   5   3   7      313.76      289.52     16.42 o 
   6   3   7      246.61      239.26      8.04 o 
  -7   4   7      274.76      245.78      7.83 o 
  -6   4   7      375.18      453.98      9.33 o 
  -5   4   7       20.34       20.25      2.85 o 
  -4   4   7      944.89      975.51     43.35 o 
  -3   4   7      145.44      159.07      3.98 o 
  -2   4   7     1355.58     1417.30      9.53 o 
  -1   4   7      721.60      628.01      6.52 o 
   0   4   7     1487.32     1509.82     78.71 o 
   1   4   7      608.70      636.30     18.47 o 
   2   4   7       20.69       35.28      6.71 o 
   3   4   7     1694.05     1786.92     26.16 o 
   4   4   7      440.85      562.99     12.62 o 
   5   4   7      279.86      347.07     12.28 o 
   6   4   7      449.85      374.68     30.09 o 
  -7   5   7       90.91       64.08      3.15 o 
  -6   5   7       97.48      102.84      5.08 o 
  -5   5   7       14.70       28.95      3.04 o 
  -4   5   7       68.86       72.81      6.20 o 
  -3   5   7      210.45      217.31     11.40 o 
  -2   5   7       48.23       35.91      3.09 o 
  -1   5   7      174.74      162.42      6.50 o 
   0   5   7      447.73      522.84     19.87 o 
   1   5   7      174.40      199.94     14.97 o 
   2   5   7      184.65      168.49      7.59 o 
   3   5   7       25.63       51.41      7.65 o 
   4   5   7      189.93      166.97      9.02 o 
   5   5   7       51.71       54.62      8.14 o 
   6   5   7        0.98       10.31      5.82 o 
  -7   6   7       11.74       10.89      3.27 o 
  -6   6   7        0.15        3.46      2.56 o 
  -5   6   7       36.43       59.69      2.96 o 
  -4   6   7       39.18       54.02      4.00 o 
  -3   6   7       36.79       54.06      4.10 o 
  -2   6   7       32.83       50.47      3.46 o 
  -1   6   7        8.96        0.79      3.43 o 
   0   6   7      201.79      130.82      5.09 o 
   1   6   7      354.08      462.74     18.10 o 
   2   6   7      541.98      493.47     50.64 o 
   3   6   7       47.97       36.63      7.44 o 
   4   6   7      105.17      179.88      9.33 o 
   5   6   7      206.55      272.58      9.67 o 
   6   6   7      209.57      188.82      5.85 o 
  -6   7   7      209.63      202.10      4.01 o 
  -5   7   7       79.80       63.26      5.56 o 
  -4   7   7       92.01       72.46      3.29 o 
  -3   7   7      313.29      304.47      4.31 o 
  -2   7   7        0.67        5.54      3.26 o 
  -1   7   7       42.74       44.11      3.73 o 
   0   7   7     1421.04     1397.66     23.69 o 
   1   7   7       23.95       58.45     12.78 o 
   2   7   7     1668.29     1659.72     23.33 o 
   3   7   7       28.86       24.85      4.65 o 
   4   7   7      400.88      375.50     11.00 o 
   5   7   7       73.59      104.07      9.00 o 
   6   7   7      129.28      147.65      7.53 o 
  -6   8   7      254.48      284.54      8.48 o 
  -5   8   7      407.76      348.40     15.00 o 
  -4   8   7      794.01      857.83     15.55 o 
  -3   8   7      233.35      187.61      3.95 o 
  -2   8   7      789.25      740.73      6.88 o 
  -1   8   7       49.90       49.31      4.24 o 
   0   8   7     1195.94     1240.12     14.69 o 
   1   8   7     1136.25     1086.96     30.20 o 
   2   8   7        3.09        9.45      6.36 o 
   3   8   7     2044.57     2015.40     76.21 o 
   4   8   7       27.03       22.38      5.03 o 
   5   8   7      209.36      163.50      9.59 o 
  -6   9   7      325.18      340.43     13.21 o 
  -5   9   7      128.99      134.85      3.86 o 
  -4   9   7      113.55      140.70      3.60 o 
  -3   9   7     2266.54     2112.17     44.78 o 
  -2   9   7       84.36      135.01      4.36 o 
  -1   9   7     1438.69     1608.33     27.36 o 
   0   9   7      495.57      576.19     29.15 o 
   1   9   7      150.96      200.37     14.66 o 
   2   9   7     1094.50      879.25     14.25 o 
   3   9   7       39.94       49.16      6.99 o 
   4   9   7      509.67      541.23     24.06 o 
   5   9   7      361.16      347.57     11.15 o 
  -5  10   7      180.96      143.52      6.57 o 
  -4  10   7      251.95      277.09      4.17 o 
  -3  10   7       59.96       76.43      3.74 o 
  -2  10   7      141.73      177.16      3.70 o 
  -1  10   7      148.04       98.06      7.45 o 
   0  10   7       30.53       26.25      5.97 o 
   1  10   7      290.09      303.50     15.62 o 
   2  10   7       17.50       30.88      6.32 o 
   3  10   7      482.75      449.84     10.23 o 
   4  10   7       84.84       91.73      6.09 o 
   5  10   7       40.95       38.97      5.41 o 
  -5  11   7        9.97       -1.03      3.41 o 
  -4  11   7       41.62       55.61      3.94 o 
  -3  11   7        7.55        4.24      3.56 o 
  -2  11   7       22.51       12.79      3.01 o 
  -1  11   7       25.88       48.55      4.90 o 
   0  11   7       36.03       36.01      8.12 o 
   1  11   7       26.54       42.54      4.31 o 
   2  11   7      294.57      301.80      8.26 o 
   3  11   7        4.81       -4.79      4.79 o 
   4  11   7       61.46       51.33      7.77 o 
  -5  12   7       19.11       12.01      4.03 o 
  -4  12   7       52.17       60.76      7.41 o 
  -3  12   7        0.04        1.62      3.04 o 
  -2  12   7       96.22       99.47      3.86 o 
  -1  12   7        0.54        4.53      3.34 o 
   0  12   7       11.76        7.51      7.89 o 
   1  12   7        3.31        7.86      5.01 o 
   2  12   7       11.77       13.64      6.40 o 
   3  12   7       52.03       52.07      7.16 o 
   4  12   7       45.75       55.22      8.30 o 
  -4  13   7       12.21       14.79      4.87 o 
  -3  13   7      518.48      493.55     12.80 o 
  -2  13   7      307.15      358.22      5.06 o 
  -1  13   7      383.55      330.77      9.88 o 
   0  13   7      133.32      155.83     10.37 o 
   1  13   7       62.91       63.77      5.21 o 
   2  13   7      670.94      670.96     10.12 o 
   3  13   7       21.73       11.92      6.83 o 
  -3  14   7        1.61        3.13      3.61 o 
  -2  14   7     1200.15     1243.70     37.75 o 
  -1  14   7      771.90      724.46     66.40 o 
   0  14   7      189.28      196.36      9.26 o 
   1  14   7      556.40      533.53      7.33 o 
   2  14   7       32.15       18.85     13.77 o 
   3  14   7      868.86      807.37     13.54 o 
  -2  15   7       48.78       48.72      5.23 o 
  -1  15   7      164.71      165.15      5.56 o 
   0  15   7       37.16       35.86      6.05 o 
   1  15   7       86.34      121.82      5.78 o 
   2  15   7      429.96      400.62     12.20 o 
  -7   0   8      192.29      217.38     14.03 o 
  -6   0   8      594.38      572.91     60.94 o 
  -5   0   8      283.87      282.28     28.09 o 
  -4   0   8       14.49       45.24      4.16 o 
  -3   0   8     1099.91      849.73      8.07 o 
  -2   0   8        4.83        2.76      4.64 o 
  -1   0   8     1522.34     1489.00     17.79 o 
   0   0   8     1106.30     1292.74     91.59 o 
   1   0   8        6.89       21.13      5.88 o 
   2   0   8      774.10      837.14     25.17 o 
   3   0   8      155.41      137.77     14.23 o 
   4   0   8      935.59      684.30     16.20 o 
   5   0   8      788.37      910.52     18.32 o 
   6   0   8        3.91        6.87     10.29 o 
  -7   1   8      252.23      253.06     10.46 o 
  -6   1   8     1034.28     1041.38     36.49 o 
  -5   1   8      124.69      100.66      4.41 o 
  -4   1   8      548.61      623.90     24.87 o 
  -3   1   8       87.21       97.02      3.87 o 
  -2   1   8      945.38     1047.06      9.09 o 
  -1   1   8      793.52      757.73     10.80 o 
   0   1   8      760.61      900.03     10.88 o 
   1   1   8     1708.94     1818.66     31.59 o 
   2   1   8      544.52      596.18     17.61 o 
   3   1   8      660.02      882.73     20.35 o 
   4   1   8       71.66       49.66      6.38 o 
   5   1   8      182.70      139.09      7.38 o 
   6   1   8      425.09      473.93     17.64 o 
  -7   2   8       26.73       24.39      3.04 o 
  -6   2   8       33.03       43.53      4.86 o 
  -5   2   8      376.26      363.61     12.98 o 
  -4   2   8       50.52       54.96      2.59 o 
  -3   2   8      172.28      176.09      3.87 o 
  -2   2   8      314.54      283.39      6.30 o 
  -1   2   8      374.86      351.60      5.24 o 
   0   2   8     1361.25     1463.34     13.79 o 
   1   2   8       42.02       54.59      5.91 o 
   2   2   8      752.51      754.84     37.42 o 
   3   2   8       95.25      144.65      5.27 o 
   4   2   8      190.10      286.96      6.16 o 
   5   2   8        7.21        5.09      6.31 o 
   6   2   8        5.15        2.38      6.40 o 
  -7   3   8       40.61       48.09      3.04 o 
  -6   3   8      257.00      234.49     10.98 o 
  -5   3   8      129.88      134.53      3.58 o 
  -4   3   8      168.33      222.38      7.16 o 
  -3   3   8       13.47        9.72      3.14 o 
  -2   3   8       77.91       97.80      3.74 o 
  -1   3   8      197.62      185.66      4.84 o 
   0   3   8        8.24        8.13      4.28 o 
   1   3   8        4.86       10.32      4.08 o 
   2   3   8      175.36      203.18      7.08 o 
   3   3   8       31.44        3.76      7.28 o 
   4   3   8       15.28        9.15      5.75 o 
   5   3   8        0.87        5.10      4.37 o 
   6   3   8        0.57        8.10      7.73 o 
  -6   4   8       11.86       12.74      3.25 o 
  -5   4   8      178.52      156.03      5.98 o 
  -4   4   8      110.38      100.03      3.77 o 
  -3   4   8      452.34      428.35     10.81 o 
  -2   4   8      858.99      811.67      8.92 o 
  -1   4   8     1015.91      932.89     32.44 o 
   0   4   8     1175.89     1262.01     41.41 o 
   1   4   8       14.65       11.39      5.53 o 
   2   4   8      435.22      327.24      9.63 o 
   3   4   8        5.06       34.13      7.46 o 
   4   4   8      581.91      683.95     14.87 o 
   5   4   8      279.87      272.75     27.92 o 
   6   4   8       26.92       14.77      5.65 o 
  -6   5   8      536.55      508.90     15.94 o 
  -5   5   8       14.18        8.92      3.10 o 
  -4   5   8      149.07      139.49      3.38 o 
  -3   5   8      238.12      259.72      4.41 o 
  -2   5   8      958.44      953.09     10.59 o 
  -1   5   8     1545.00     1571.69     46.88 o 
   0   5   8       70.04       56.96      3.97 o 
   1   5   8     1580.47     1620.02     28.82 o 
   2   5   8       56.07       47.98      6.67 o 
   3   5   8     1076.67      940.48     16.42 o 
   4   5   8      408.59      509.98     11.00 o 
   5   5   8      184.78      204.69     15.21 o 
  -6   6   8      119.91      164.93      4.59 o 
  -5   6   8     1220.74     1172.98     40.99 o 
  -4   6   8      170.08      156.39      9.32 o 
  -3   6   8     1142.66     1115.00     17.03 o 
  -2   6   8      241.18      240.09      4.87 o 
  -1   6   8      524.82      522.56      9.33 o 
   0   6   8     1544.41     1549.98     14.77 o 
   1   6   8      171.25      180.12     15.75 o 
   2   6   8      738.29      764.11     12.86 o 
   3   6   8     1140.65      916.63     14.85 o 
   4   6   8      554.77      591.99     13.31 o 
   5   6   8      478.15      549.66     13.33 o 
  -6   7   8      299.46      276.01      9.62 o 
  -5   7   8      232.86      213.30      6.00 o 
  -4   7   8      443.26      417.63     14.98 o 
  -3   7   8      301.62      276.12      4.13 o 
  -2   7   8     1341.53     1386.67     19.82 o 
  -1   7   8      356.66      341.92      5.14 o 
   0   7   8      470.26      538.08     10.43 o 
   1   7   8       55.64       54.85     14.15 o 
   2   7   8      104.27      156.29     10.13 o 
   3   7   8      997.02      944.16     15.03 o 
   4   7   8      221.56      249.18      9.45 o 
   5   7   8        3.87       -2.45      6.61 o 
  -6   8   8       38.16       23.62      4.28 o 
  -5   8   8       36.77       45.71      4.07 o 
  -4   8   8        9.37       13.21      3.14 o 
  -3   8   8       33.51       18.38      3.17 o 
  -2   8   8       59.68       47.90      3.55 o 
  -1   8   8       43.06       28.24      4.29 o 
   0   8   8       72.24       82.85      4.92 o 
   2   8   8       14.55       30.12      5.76 o 
   3   8   8        7.42        5.02      4.76 o 
   4   8   8        3.10        0.72      5.11 o 
   5   8   8        0.73        6.07      8.77 o 
  -5   9   8        0.06        7.83      3.50 o 
  -4   9   8       98.12      106.69      4.68 o 
  -3   9   8       10.85        5.40      3.48 o 
  -2   9   8       45.08       48.48      3.95 o 
  -1   9   8      370.88      345.14      5.72 o 
   0   9   8       66.87       64.27      4.49 o 
   2   9   8       17.55        8.02      6.14 o 
   3   9   8       28.61       40.23      5.62 o 
   4   9   8        5.59        4.97      7.55 o 
   5   9   8       14.11       13.97      5.99 o 
  -5  10   8      153.45      182.42      5.55 o 
  -4  10   8        4.95       -1.66      3.38 o 
  -3  10   8      382.32      327.68      4.80 o 
  -2  10   8      323.32      327.44      5.63 o 
  -1  10   8       60.73       46.80      7.46 o 
   0  10   8      479.11      575.54     45.13 o 
   1  10   8       36.16       32.05     13.23 o 
   2  10   8      443.78      425.05      9.65 o 
   3  10   8       68.41       50.08      5.75 o 
   4  10   8       47.27       47.81      6.14 o 
  -5  11   8      165.68      137.05      4.02 o 
  -4  11   8      397.88      380.35      5.05 o 
  -3  11   8      629.98      666.90      8.41 o 
  -2  11   8      293.17      400.57     17.92 o 
  -1  11   8      652.57      654.95     23.56 o 
   0  11   8        0.94        4.24      7.05 o 
   1  11   8      713.77      655.84     10.06 o 
   2  11   8      310.82      312.82      8.85 o 
   3  11   8      730.61      637.14     12.15 o 
   4  11   8      315.48      281.99     20.11 o 
  -4  12   8        0.05       -2.17      3.28 o 
  -3  12   8      546.82      553.04     23.77 o 
  -2  12   8     1058.75      937.15     26.43 o 
  -1  12   8        1.97        9.26      4.05 o 
   0  12   8      580.31      553.94     50.27 o 
   1  12   8       56.93       44.55      4.22 o 
   2  12   8      735.30      757.30     11.68 o 
   3  12   8      426.87      317.34      7.61 o 
  -3  13   8      345.30      321.83      7.29 o 
  -2  13   8       97.49       89.22      4.77 o 
  -1  13   8      110.40      115.90     13.19 o 
   0  13   8       85.65       89.20      6.38 o 
   1  13   8      241.76      247.63      9.28 o 
   2  13   8       65.50       49.22      6.42 o 
  -3  14   8       30.39       41.27      8.43 o 
  -2  14   8       25.01       16.18      4.27 o 
  -1  14   8       35.74       16.61      3.92 o 
   0  14   8        0.17        0.00      3.67 o 
   1  14   8        0.57        1.29      5.17 o 
   2  14   8        1.66       -0.88      5.69 o 
  -1  15   8       41.30       49.21      3.85 o 
   0  15   8       12.89       15.87      4.24 o 
  -6   1   9        3.55        4.11      2.67 o 
  -5   1   9      242.85      272.73     15.40 o 
  -4   1   9       24.60       39.55      3.07 o 
  -3   1   9       38.31       36.16      2.55 o 
  -2   1   9      605.79      582.37      5.75 o 
  -1   1   9        9.55        6.24      3.46 o 
   0   1   9      951.22      939.84     20.31 o 
   1   1   9      348.09      424.70      8.11 o 
   2   1   9        3.69       23.24      3.79 o 
   3   1   9      199.63       95.84     10.27 o 
   4   1   9       21.07        9.05      5.05 o 
   5   1   9      169.65      203.72      9.20 o 
  -6   2   9      389.11      392.43     12.65 o 
  -5   2   9       29.77       43.82      3.11 o 
  -4   2   9      391.41      320.04      3.67 o 
  -3   2   9      924.00     1073.29     28.41 o 
  -2   2   9      689.74      760.71      8.60 o 
  -1   2   9      638.53      640.45      6.94 o 
   0   2   9        0.71        4.38      5.28 o 
   1   2   9      398.76      361.45      7.94 o 
   2   2   9       48.26       87.92      6.67 o 
   3   2   9      478.84      502.30     16.13 o 
   4   2   9      716.60      762.48     48.98 o 
   5   2   9        5.10        4.95      7.65 o 
  -6   3   9       38.68       44.03      3.68 o 
  -5   3   9     1246.03     1251.97     51.03 o 
  -4   3   9       44.37       43.31      2.71 o 
  -3   3   9      266.88      304.74      6.46 o 
  -2   3   9     1487.57     1414.92     12.08 o 
  -1   3   9      123.51      111.14      4.05 o 
   0   3   9     2111.24     2289.29     65.66 o 
   1   3   9       15.80        4.72      5.40 o 
   2   3   9      130.18       89.38      5.05 o 
   3   3   9      949.16     1031.27     19.02 o 
   4   3   9      475.77      509.04      7.92 o 
   5   3   9      518.95      489.03     11.08 o 
  -6   4   9      559.23      459.99     12.55 o 
  -5   4   9       15.23       17.60      2.80 o 
  -4   4   9      226.98      211.08      9.55 o 
  -3   4   9      702.43      643.63      7.24 o 
  -2   4   9      185.13      147.33      3.76 o 
  -1   4   9      893.43      936.27     17.12 o 
   0   4   9      488.89      473.67     25.29 o 
   1   4   9      832.92      952.10     52.40 o 
   2   4   9     1019.84      776.80     72.44 o 
   3   4   9      148.07      133.68      8.14 o 
   4   4   9      451.53      453.85     12.74 o 
   5   4   9        5.51       -0.23      6.41 o 
  -6   5   9       31.93       14.27      3.04 o 
  -5   5   9      182.40      187.00      7.23 o 
  -4   5   9      295.40      304.68     11.85 o 
  -3   5   9       22.93       30.11      3.45 o 
  -2   5   9      160.12      158.37      4.07 o 
  -1   5   9        0.07        0.70      4.26 o 
   0   5   9        1.49        6.30      3.59 o 
   1   5   9        4.94       -3.38      6.03 o 
   2   5   9       37.60       49.82      6.77 o 
   3   5   9      218.42      221.74      9.22 o 
   4   5   9        3.64       -8.30      8.30 o 
   5   5   9       33.66       27.17      5.90 o 
  -6   6   9       21.80       20.17      3.17 o 
  -5   6   9        4.19        1.91      2.85 o 
  -4   6   9        3.86        7.99      3.39 o 
  -3   6   9       40.14       19.20      3.13 o 
  -2   6   9       97.21       84.74      3.75 o 
  -1   6   9       88.79       85.85      3.92 o 
   0   6   9      362.90      388.64      6.55 o 
   1   6   9      174.96      170.85      9.24 o 
   2   6   9      109.94      124.52      7.55 o 
   3   6   9      299.23      276.32      9.28 o 
   4   6   9      157.14      145.15      8.73 o 
   5   6   9        3.89        3.19      8.10 o 
  -5   7   9      117.18      149.55      4.39 o 
  -4   7   9        2.99        4.87      4.20 o 
  -3   7   9       94.38       80.97      3.70 o 
  -2   7   9      970.12      980.19     14.14 o 
  -1   7   9       71.20       72.50      4.00 o 
   0   7   9     1026.48     1050.22     57.00 o 
   1   7   9       25.88       11.19      7.01 o 
   2   7   9      437.94      366.48      9.63 o 
   3   7   9      357.60      305.22      9.28 o 
   4   7   9      290.75      274.19      8.36 o 
  -5   8   9        0.99       -4.04      4.04 o 
  -4   8   9      470.57      436.77      5.44 o 
  -3   8   9      250.27      291.79      6.51 o 
  -2   8   9      492.24      572.08      6.51 o 
  -1   8   9     1639.34     1761.47     17.93 o 
   0   8   9       45.25       55.95      3.59 o 
   1   8   9     1393.46     1294.20     19.51 o 
   2   8   9      193.37      166.57      7.71 o 
   3   8   9      233.45      153.64      8.00 o 
   4   8   9      203.60      205.54      9.59 o 
  -5   9   9      840.16      803.87     20.01 o 
  -4   9   9       40.44       32.64      3.72 o 
  -3   9   9      224.89      236.65      4.70 o 
  -2   9   9      648.17      520.05      9.67 o 
  -1   9   9       28.69       30.02      4.42 o 
   0   9   9      510.52      498.09     15.05 o 
   1   9   9       74.41      104.64     14.79 o 
   2   9   9      535.98      605.85     63.89 o 
   3   9   9      787.92      614.15     12.15 o 
   4   9   9       51.92       25.03      5.75 o 
  -4  10   9      116.59      114.49      3.96 o 
  -3  10   9      293.57      294.06      5.14 o 
  -2  10   9        8.34       22.83      4.36 o 
  -1  10   9       71.05       90.06      4.88 o 
   0  10   9       20.34       27.87      3.78 o 
   2  10   9      322.73      321.68     30.86 o 
   3  10   9       71.12       69.01     10.56 o 
  -4  11   9       14.27       14.03      4.87 o 
  -3  11   9       13.83       16.36      3.55 o 
  -2  11   9       30.98       44.52      5.05 o 
  -1  11   9        0.21        2.30      3.31 o 
   0  11   9      235.62      236.83     24.20 o 
   1  11   9        5.80       12.80      5.99 o 
   2  11   9       35.60       22.52      6.56 o 
   3  11   9       25.79       36.08      5.68 o 
  -3  12   9       29.43       20.15      4.36 o 
  -2  12   9      153.38      172.37      6.85 o 
  -1  12   9      110.41      138.84      6.63 o 
   0  12   9        0.04       -0.35      3.74 o 
   1  12   9       17.56       12.15      4.25 o 
   2  12   9       16.10       24.46      6.36 o 
  -2  13   9      440.65      459.03     19.94 o 
  -1  13   9       48.64       49.09      4.16 o 
   0  13   9      506.36      461.17     30.13 o 
   1  13   9       10.30       14.93      5.66 o 
  -1  14   9      531.97      515.06     31.85 o 
   0  14   9       34.57       27.54      3.82 o 
  -6   0  10        1.99        3.51      4.14 o 
  -5   0  10      819.96      871.00     36.02 o 
  -4   0  10       90.51      117.43      5.25 o 
  -3   0  10       67.85      106.80      4.62 o 
  -2   0  10      949.24      885.72     40.96 o 
  -1   0  10       74.40       74.48      8.32 o 
   0   0  10      687.47      667.45     13.29 o 
   1   0  10      719.29      835.53     16.30 o 
   2   0  10      636.67      714.48     39.93 o 
   3   0  10     1736.04     1822.92     25.90 o 
   4   0  10        0.16       -0.52      6.30 o 
   5   0  10      409.26      450.91     25.63 o 
  -6   1  10       98.85       98.66      3.05 o 
  -5   1  10        4.88        1.79      2.59 o 
  -4   1  10      380.17      337.93     10.59 o 
  -3   1  10      594.37      594.94      4.83 o 
  -2   1  10       25.38       41.36      3.67 o 
  -1   1  10     1209.92     1342.24     13.03 o 
   0   1  10      121.36      109.93      4.78 o 
   1   1  10      547.79      611.14     18.69 o 
   2   1  10      339.65      313.07     12.51 o 
   3   1  10        4.27        1.76      4.37 o 
   4   1  10      749.09      876.29     17.77 o 
   5   1  10       28.83       30.89      6.11 o 
  -6   2  10       18.52       25.32      3.52 o 
  -5   2  10      100.55      103.56      3.11 o 
  -4   2  10      125.50      125.55      3.47 o 
  -3   2  10        4.44        2.77      2.79 o 
  -2   2  10      475.79      502.91      5.89 o 
  -1   2  10        3.16        8.21      4.28 o 
   0   2  10      456.24      491.48     14.92 o 
   1   2  10       15.58       12.93      5.52 o 
   2   2  10       15.42       18.60      3.45 o 
   3   2  10      130.02      117.15      4.55 o 
   4   2  10        4.86       10.98      5.53 o 
   5   2  10       59.46       62.13      8.24 o 
  -6   3  10        4.23        5.72      3.06 o 
  -5   3  10        3.67        5.34      3.09 o 
  -4   3  10        0.29        1.00      3.19 o 
  -3   3  10        3.87        8.10      3.05 o 
  -2   3  10       14.76       10.97      4.07 o 
  -1   3  10      158.90      172.14      4.04 o 
   0   3  10       45.16       44.93      4.52 o 
   1   3  10      122.21      124.66      5.30 o 
   2   3  10      151.90      148.47     10.83 o 
   3   3  10       16.30       -1.17      4.33 o 
   4   3  10       18.65       48.49      6.48 o 
   5   3  10       49.97       32.80      8.38 o 
  -6   4  10      107.11       93.76      5.52 o 
  -5   4  10      235.06      236.69     10.23 o 
  -4   4  10      263.09      264.80      6.14 o 
  -3   4  10      349.89      358.20      5.53 o 
  -2   4  10      543.45      521.26      6.20 o 
  -1   4  10       14.32       21.81      4.27 o 
   0   4  10      265.75      284.37      7.20 o 
   1   4  10       38.22       43.08      6.19 o 
   2   4  10      131.20      176.39     16.12 o 
   3   4  10      300.97      226.12      9.49 o 
   4   4  10       11.90        6.92      6.04 o 
  -5   5  10      164.94      146.02      9.22 o 
  -4   5  10      352.28      344.80      5.68 o 
  -3   5  10      654.52      638.66     14.42 o 
  -2   5  10       39.29       36.64      4.21 o 
  -1   5  10     1681.72     1743.82     17.75 o 
   0   5  10      128.88      133.24      9.14 o 
   1   5  10      372.74      362.90      7.40 o 
   2   5  10      588.86      572.23     28.91 o 
   3   5  10      193.40      203.60      9.12 o 
   4   5  10     1428.20     1350.19     25.34 o 
  -5   6  10      442.55      403.06     17.81 o 
  -4   6  10       83.27       76.80      3.57 o 
  -3   6  10       14.33       11.99      4.14 o 
  -2   6  10     1370.74     1395.55     23.73 o 
  -1   6  10      123.06      117.91      5.34 o 
   0   6  10     1041.39      961.45     33.58 o 
   1   6  10      566.22      569.82     17.01 o 
   2   6  10      188.14      141.27      4.70 o 
   3   6  10      755.94      694.85     13.50 o 
   4   6  10       42.33       53.27      8.30 o 
  -5   7  10      166.82      128.33      3.69 o 
  -4   7  10      304.51      265.03      7.81 o 
  -3   7  10      182.45      189.87      4.21 o 
  -2   7  10        6.41       -0.43      3.65 o 
  -1   7  10      189.15      205.82      4.59 o 
   0   7  10      121.45      127.42      5.28 o 
   1   7  10      519.23      617.57     11.29 o 
   2   7  10      253.89      182.25      4.82 o 
   3   7  10       33.47       19.96      7.20 o 
   4   7  10      201.63      174.54      9.84 o 
  -5   8  10      222.08      180.26      4.77 o 
  -4   8  10        1.82        8.06      4.06 o 
  -3   8  10        1.82       -3.05      4.05 o 
  -2   8  10       12.69       25.94      3.83 o 
  -1   8  10      277.32      292.53     11.99 o 
   0   8  10       25.64       27.38      4.28 o 
   1   8  10       11.18        5.48      6.69 o 
   2   8  10       43.96       27.01      6.58 o 
   3   8  10       80.15       56.77      7.77 o 
  -4   9  10       34.28       32.73      4.25 o 
  -3   9  10       59.76       63.29      3.77 o 
  -2   9  10        5.70        3.53      4.41 o 
  -1   9  10       74.87       88.39      4.83 o 
   0   9  10        6.35       13.95      4.33 o 
   1   9  10       30.96       21.21      6.67 o 
   2   9  10        4.78        2.84      6.44 o 
   3   9  10        5.69       -1.74      6.91 o 
  -4  10  10        7.10       12.49      4.29 o 
  -3  10  10      194.37      202.45      7.09 o 
  -2  10  10      554.32      512.96      9.79 o 
  -1  10  10        6.43       11.32      4.29 o 
   0  10  10      183.54      175.67      6.18 o 
   1  10  10        4.78       15.05      6.69 o 
   2  10  10       35.64       42.64      6.75 o 
   3  10  10      114.11       74.15      5.17 o 
  -3  11  10      372.19      364.23     15.40 o 
  -2  11  10        6.80       13.48      3.87 o 
  -1  11  10      618.21      636.24     10.02 o 
   0  11  10       83.09       84.54      4.58 o 
   1  11  10      445.70      433.94     11.60 o 
   2  11  10      290.64      287.93     16.47 o 
  -2  12  10      636.98      630.83     21.18 o 
  -1  12  10        6.48        5.28      3.63 o 
   0  12  10      551.40      548.32     28.15 o 
   1  12  10      139.71      130.28     10.16 o 
  -5   1  11       48.39       48.27      3.00 o 
  -4   1  11      177.93      214.67      6.63 o 
  -3   1  11       10.29        6.62      2.51 o 
  -2   1  11      385.52      380.48     10.25 o 
  -1   1  11      148.22      155.80      6.27 o 
   0   1  11       16.38       24.36      5.48 o 
   1   1  11       29.28       26.14      5.89 o 
   2   1  11        0.40        6.03      4.03 o 
   3   1  11      307.09      388.89      7.17 o 
   4   1  11      121.92       89.12      5.67 o 
  -5   2  11      284.33      242.20      7.27 o 
  -4   2  11      499.84      527.57     16.37 o 
  -3   2  11      349.86      321.55      4.26 o 
  -2   2  11      125.12      135.59      3.89 o 
  -1   2  11      620.78      683.99     20.26 o 
   0   2  11      492.38      529.82      8.50 o 
   1   2  11      523.08      551.02     15.79 o 
   2   2  11      662.97      538.14     13.64 o 
   3   2  11       86.51      109.83      5.49 o 
   4   2  11      514.61      494.70     11.05 o 
  -5   3  11      237.54      215.42      6.43 o 
  -4   3  11      715.83      693.96     16.08 o 
  -3   3  11        1.75        2.06      4.11 o 
  -2   3  11     1397.14     1470.47     12.41 o 
  -1   3  11      384.31      391.47     14.69 o 
   0   3  11      351.05      319.58     13.88 o 
   1   3  11      725.50      795.19     11.34 o 
   2   3  11      209.49      230.66     14.46 o 
   3   3  11      884.29      851.97     15.45 o 
   4   3  11      136.13      129.84      8.71 o 
  -5   4  11      351.19      346.27     11.83 o 
  -4   4  11       89.69       86.42      3.37 o 
  -3   4  11      628.51      621.85      7.67 o 
  -2   4  11      663.37      645.30     17.43 o 
  -1   4  11      629.06      619.77      8.43 o 
   0   4  11      417.18      411.11      8.08 o 
   1   4  11       83.36       76.49      6.52 o 
   2   4  11      359.38      369.29     24.00 o 
   3   4  11       24.04        7.67      4.60 o 
   4   4  11      542.49      465.56     15.25 o 
  -5   5  11       26.69       30.64      2.97 o 
  -4   5  11       88.18       86.22      3.89 o 
  -3   5  11        0.26        4.87      3.99 o 
  -2   5  11       42.57       65.94      4.63 o 
  -1   5  11       59.59       61.47      4.50 o 
   0   5  11      187.47      221.16      6.63 o 
   1   5  11      455.84      339.89     15.25 o 
   2   5  11       14.17       20.59      3.76 o 
   3   5  11       82.48       44.92      4.20 o 
  -4   6  11        0.13        1.98      4.10 o 
  -3   6  11        2.71       10.58      3.52 o 
  -2   6  11       54.67       67.85      3.92 o 
  -1   6  11       74.47       78.06      4.32 o 
   0   6  11        4.86        6.87      4.51 o 
   1   6  11      118.71       93.46      5.40 o 
   2   6  11       14.87       13.29      4.60 o 
   3   6  11        1.71        1.95      4.76 o 
  -4   7  11      135.41      123.28      4.82 o 
  -3   7  11       47.45       56.12      3.71 o 
  -2   7  11      378.08      365.35      5.50 o 
  -1   7  11       15.24       14.86      3.63 o 
   0   7  11      357.18      387.88     18.76 o 
   1   7  11      298.42      246.16      8.45 o 
   2   7  11      163.87      132.39      6.91 o 
   3   7  11      380.51      281.19     25.61 o 
  -4   8  11      265.72      253.39      7.67 o 
  -3   8  11      381.84      359.67     11.60 o 
  -2   8  11        9.12       20.96      4.49 o 
  -1   8  11      455.78      437.85     16.20 o 
   0   8  11       80.44       96.32      6.39 o 
   1   8  11      166.90      210.02      8.20 o 
   2   8  11      145.36      148.03     15.92 o 
  -3   9  11        0.56        2.84      6.36 o 
  -2   9  11      242.81      275.22      6.29 o 
  -1   9  11       60.83       70.89      4.45 o 
   0   9  11      492.51      480.56     24.32 o 
   1   9  11      302.15      299.29      8.98 o 
   2   9  11        2.06       12.64      4.71 o 
  -2  10  11       34.02       48.76      5.31 o 
  -1  10  11      421.90      429.10     19.10 o 
   0  10  11      178.83      179.29     11.50 o 
   1  10  11      134.27      118.39      7.73 o 
  -1  11  11       12.78       17.98      4.62 o 
   0  11  11       31.85       39.21      4.58 o 
  -4   0  12      518.19      471.38     36.60 o 
  -3   0  12        5.91       11.52      4.45 o 
  -2   0  12      481.51      506.42      9.90 o 
  -1   0  12      916.11      977.24     14.89 o 
   0   0  12      839.65      859.27     16.36 o 
   1   0  12      843.79      917.78     17.30 o 
   2   0  12        8.20        5.66      5.70 o 
   3   0  12      399.83      493.42     14.71 o 
  -4   1  12       45.49       52.47      2.85 o 
  -3   1  12      697.49      679.04     12.45 o 
  -2   1  12      273.76      286.45      8.83 o 
  -1   1  12      147.18      151.29      5.80 o 
   0   1  12      185.42      203.09      7.49 o 
   1   1  12      183.31      186.10      8.48 o 
   2   1  12      809.10      805.67     16.34 o 
   3   1  12      140.18      137.52      5.39 o 
  -4   2  12      205.82      198.97      4.17 o 
  -3   2  12        0.13        4.16      3.79 o 
  -2   2  12      115.29      129.32      4.81 o 
  -1   2  12       37.84       44.98      5.92 o 
   0   2  12       35.03       39.48      6.02 o 
   1   2  12      148.71      138.39      6.55 o 
   2   2  12        6.03        6.50      4.42 o 
   3   2  12       99.43       75.20      6.71 o 
  -4   3  12        6.29        6.36      6.55 o 
  -3   3  12        3.37        5.37      3.09 o 
  -2   3  12        3.22       -0.53      3.83 o 
  -1   3  12      119.88      121.95     13.55 o 
   0   3  12       40.23       33.40      5.39 o 
   1   3  12       25.10       12.49      6.55 o 
   2   3  12        1.49        1.39      3.94 o 
   3   3  12       29.86       14.06      3.93 o 
  -4   4  12      163.06      161.97      5.27 o 
  -3   4  12        0.53        0.67      3.26 o 
  -2   4  12       54.31       64.84      4.58 o 
  -1   4  12      144.60      120.34      5.84 o 
   0   4  12       47.34       44.58      5.51 o 
   1   4  12      193.13      199.79      7.34 o 
   2   4  12       15.36       16.31      5.35 o 
   3   4  12       81.30       81.61      4.79 o 
  -4   5  12       13.96       16.25      8.37 o 
  -3   5  12      419.27      409.88      7.23 o 
  -2   5  12      222.11      225.71      9.47 o 
  -1   5  12      343.22      338.44     10.44 o 
   0   5  12      830.86      830.37     26.57 o 
   1   5  12      105.04      118.05      6.76 o 
   2   5  12      780.48      731.00     32.29 o 
  -3   6  12       17.50       14.58      4.52 o 
  -2   6  12      269.39      275.43      5.98 o 
  -1   6  12      423.23      475.30      6.72 o 
   0   6  12      165.66      198.54      7.08 o 
   1   6  12      551.24      532.29     12.15 o 
   2   6  12        6.56       12.86      4.57 o 
  -3   7  12       59.84       63.19      4.10 o 
  -2   7  12       11.72       12.31      4.39 o 
  -1   7  12      353.17      369.92      8.24 o 
   0   7  12      274.33      281.76      7.70 o 
   1   7  12        7.08        7.65      7.44 o 
   2   7  12       25.29       45.75      4.93 o 
  -2   8  12       23.93       35.99      4.65 o 
  -1   8  12       37.98       48.72      4.86 o 
   0   8  12        4.21        9.50      5.79 o 
   1   8  12       94.85       74.36      7.16 o 
  -1   9  12        2.10       -1.09      4.97 o 
   0   9  12        2.92       -1.32      5.77 o 
  -3   1  13       10.12        7.39      3.96 o 
  -2   1  13       22.25       14.46      7.29 o 
  -1   1  13       51.07       46.04      6.15 o 
   0   1  13       11.49       13.24      4.72 o 
   1   1  13      338.36      312.20      8.24 o 
   2   1  13       24.57       38.96      4.45 o 
  -3   2  13      355.30      339.17      5.55 o 
  -2   2  13      333.81      302.62     13.52 o 
  -1   2  13       68.11       55.47      6.21 o 
   0   2  13      417.83      452.35      9.10 o 
   1   2  13       32.33       26.29      6.02 o 
   2   2  13      260.60      278.42      8.88 o 
  -3   3  13       80.78       77.31      4.26 o 
  -2   3  13      145.31      166.15      6.75 o 
  -1   3  13      484.97      497.06      8.49 o 
   0   3  13       57.05       69.60      4.95 o 
   1   3  13      643.15      580.18      8.80 o 
  -2   4  13      108.70       85.36      4.29 o 
  -1   4  13       28.94       31.66      5.79 o 
   0   4  13      399.69      409.96     10.21 o 
   1   4  13        5.65        1.65      4.56 o 
  -2   5  13      108.06       89.43      4.67 o 
  -1   5  13      322.97      295.69      7.03 o 
   0   5  13       11.46       19.90      5.85 o 
   1   5  13        5.97        6.52      4.54 o 
  -1   6  13        6.25        9.58      4.27 o 
   0   6  13       17.75       20.92      6.33 o 
                                                 
